# Supplementary material for: Pharmacogenomic landscape of TNF inhibitors in the Middle Eastern Qatari population
Source: Front Immunol. 2025 Nov 19;16:1674889. doi: 10.3389/fimmu.2025.1674889 (PMC12672520; doi:10.3389/fimmu.2025.1674889)
Supplement: Supplementary file 2 [file Table2.xlsx]

## Sheet: Supplementary_Table_Details
Supplementary Table 1:	summarized count of variants identified from the QGP dataset
Supplementary Table 2:	list of some high and moderate impact variants for the genes that are associated with response to TNFi
Supplementary Table 3:	singletons missense variants
Supplementary Table 4:	loss of function variants and combined allele frequencies
Supplementary Table 5:	Allele Frequencies of variants associated with response to Etanercept in Qatari population compared with other world population
Supplementary Table 6:	Allele Frequencies of variants associated with response to Adalimumab in Qatari population compared with other world population
Supplementary Table 7:	Allele Frequencies of variants associated with response to Infliximab in Qatari population compared with other world population
Supplementary Table 8:	Allele Frequencies of variants associated with response to multi-TNF inhibitors in Qatari population compared with other world population
Supplementary Table 9:	Allele Frequencies comparison of all the variants between Qatari population and GnomAD dataset
Supplementary Table 10:	Allele Frequencies of CYP2C9 gene associated with response to Etanercept in Qatari population compared with other world population
Supplementary Table 11:	Number of variants per gene associated with response to Adalimumab, Infliximab and Etanercept in Qatari population
Supplementary Table 12:	Number of variants per gene per captia associated with response to Adalimumab, Infliximab and Etanercept in Qatari population
Supplementary Table 13:	Linkage Disequilibirum analysis of the variants associated with response to TNF inhibitors
Supplementary Table 14:	CAP score for all the missense variants in QGP
Supplementary Table 15:	CAP score for loss of function variants in QGP
Supplementary Table 16:	CADD score for the missense variants

## Sheet: Supplementary_Table_1
Consequences	Count (203768)	(%)
Missense Variants	3757	1.84376
Synonymous Variants	2128	1.04432
Frameshift	162	0.0795022
Stop retained	2	0.000981508
Stop lost	11	0.0053983
Inframe Insertion	23	0.0112873
Inframe deletion	54	0.0265007
Splice acceptor	55	0.0269915
Splice donor	80	0.0392603
Stop gained	102	0.0500569
5 prime UTR	1714	0.841153
3 prime UTR	8570	4.20576
Splice region	940	0.461309
Intron	185329	90.951
Start lost	17	0.00834282
non coding transcript exon variant	137	0.0672333
TF binding site variant	685	0.336167
TFBS ablation	2	0.000981508
	203768

## Sheet: Supplementary_Table_2
CHROM	POS	ID	REF	ALT	MQ	AC	AF	AN	DP	ANN[0].GENEID	ANN[0].FEATURE	ANN[0].FEATUREID	ANN[0].RANK	ANN[0].CDNA_POS	ANN[0].CDNA_LEN	ANN[0].CDS_POS	ANN[0].AA_POS	ANN[0].AA_LEN	ANN[0].DISTANCE	ANN[0].EFFECT	ANN[0].HGVS_C	ANN[0].HGVS_P	ANN[0].IMPACT	ANN[0].BIOTYPE
chr9	27359065		T	TCTA	60	1	3.40855e-05	29338	485728	ENSG00000120162	transcript	ENST00000262244.5	3	1014	6454	589	197	216	0	conservative_inframe_insertion	c.589_590insTAG	p.Asn197delinsIleAsp	MODERATE	protein_coding
chr6	32847128		T	TGGC	58.24	1	3.40855e-05	29338	490428	ENSG00000168394	transcript	ENST00000354258.4	10	2321	2959	2159	720	808	0	disruptive_inframe_insertion	c.2159_2160insGCC	p.Lys720_Pro721insPro	MODERATE	protein_coding
chr6	111591982	rs142054894	A	AGGT	60	10	0.000340855	29338	509329	ENSG00000056972	transcript	ENST00000340026.10	3	726	2785	131	44	574	0	disruptive_inframe_insertion	c.129_131dupACC	p.Pro44dup	MODERATE	protein_coding
chr1	25246616	rs747562675	A	ACGGGAC	60.26	17	0.000579453	29338	495843	ENSG00000117616	transcript	ENST00000243189.11	2	624	1502	347	116	290	0	disruptive_inframe_insertion	c.342_347dupGTCCCG	p.Arg116_Ser117insSerArg	MODERATE	protein_coding
chr8	23191829	rs1260211233	C	CTCG	60	40	0.00136342	29338	485153	ENSG00000104689	transcript	ENST00000221132.7	10	1336	2714	1271	424	468	0	disruptive_inframe_insertion	c.1271_1272insCGA	p.Ser424_Ile425insGlu	MODERATE	protein_coding
chr8	23191852	rs1253327073	T	TAAA	60	39	0.00132933	29338	506136	ENSG00000104689	transcript	ENST00000221132.7	10	1313	2714	1248	416	468	0	conservative_inframe_insertion	c.1248_1249insTTT	p.Val416_Asn417insPhe	MODERATE	protein_coding
chr6	31116842	rs772694589	TCCA	T,TCCACCA	60.01	47,3	0	29338	478404	ENSG00000204539	transcript	ENST00000376288.2	2	796	2552	769	257	529	0	conservative_inframe_insertion	c.767_769dupTGG	p.Val257dup	MODERATE	protein_coding
chr1	113838118	rs570398834	A	AATT	60	5	0.000170427	29338	514739	ENSG00000134242	transcript	ENST00000359785.9	13	1417	3654	1281	427	807	0	conservative_inframe_insertion	c.1279_1281dupAAT	p.Asn427dup	MODERATE	protein_coding
chr1	161671595		T	TGCCAGACTG	44.34	6	0.000205691	29170	475509	ENSG00000072694	transcript	ENST00000358671.9	3	435	2115	354	118	310	0	disruptive_inframe_insertion	c.345_353dupTGGCCAGAC	p.Thr118_Ser119insGlyGlnThr	MODERATE	protein_coding
chr1	161510070	rs150311303	C	CCTT	59.96	32	0.00109074	29338	508777	ENSG00000143226	transcript	ENST00000271450.10	4	655	2412	617	206	317	0	disruptive_inframe_insertion&splice_region_variant	c.616_617insTTC	p.Val205_Gln206insLeu	MODERATE	protein_coding
chr6	137879143		T	TCCCTCGCGGCTCGTCCGGAGC	60.37	1	3.40855e-05	29338	472190	ENSG00000118503	transcript	ENST00000237289.8	7	1791	4432	1725	575	790	0	disruptive_inframe_insertion	c.1704_1724dupGCGGCTCGTCCGGAGCCCCTC	p.Ser575_Pro576insArgLeuValArgSerProSer	MODERATE	protein_coding
chr4	153702961		C	CAAA	60	3	0.000102256	29338	502100	ENSG00000137462	transcript	ENST00000260010.6	1	1465	4200	57	19	784	0	disruptive_inframe_insertion	c.56_57insAAA	p.Lys19dup	MODERATE	protein_coding
chr6	111367577		C	CCTCCTTGGTATGTGCTGT	61.41	2	6.8171e-05	29338	500983	ENSG00000009413	transcript	ENST00000368802.7	14	6533	10701	6210	2070	3130	0	conservative_inframe_insertion	c.6210_6211insACAGCACATACCAAGGAG	p.Val2070_Asp2071insThrAlaHisThrLysGlu	MODERATE	protein_coding
chr5	96803796	rs762910232	C	CCAT	60	8	0.000272684	29338	486001	ENSG00000164307	transcript	ENST00000296754.7	2	388	5495	130	44	948	0	conservative_inframe_insertion	c.128_130dupATG	p.Asp43dup	MODERATE	protein_coding
chr16	28499854	rs1055258805	TCTCCTCCTC	TCTCCTC,TCTCCTCCTCCTCCTC,T	60.61	115,282,3	0	29338	470105	ENSG00000197272	transcript	ENST00000356897.1	5	542	1044	519	173	243	0	conservative_inframe_insertion	c.514_519dupGAGGAG	p.Glu172_Glu173dup	MODERATE	protein_coding
chr11	76544704		C	CGCA	60	1	3.40855e-05	29338	480646	ENSG00000158636	transcript	ENST00000524767.5	19	3248	4116	3209	1070	1337	0	disruptive_inframe_insertion	c.3206_3208dupAGC	p.Gln1069dup	MODERATE	protein_coding
chr11	76546248		A	ATAC	60	3	0.000102256	29338	498643	ENSG00000158636	transcript	ENST00000524767.5	20	3811	4116	3772	1258	1337	0	conservative_inframe_insertion	c.3771_3772insACT	p.Asn1257_Val1258insThr	MODERATE	protein_coding
chr21	33403590	rs981966284	TCGCCGCCGCCGC	TCGCCGCCGC,T,TCGCCGCCGCCGCCGCCGC	59.98	16,11,1	0	29172	336774	ENSG00000159128	transcript	ENST00000290219.10	1	711	2221	63	21	337	0	disruptive_inframe_insertion	c.57_62dupCGCCGC	p.Ala20_Ala21dup	MODERATE	protein_coding
chr1	223111747		G	GGAT	60.09	7	0.000238598	29338	498470	ENSG00000187554	transcript	ENST00000366881.5	6	1925	3368	1284	428	858	0	conservative_inframe_insertion	c.1282_1284dupATC	p.Ile428dup	MODERATE	protein_coding
chr19	52951222	rs33949217	C	CACT	60.14	15641	0.533131	29338	550434	ENSG00000180257	transcript	ENST00000357666.8	5	853	2697	552	184	651	0	conservative_inframe_insertion	c.552_553insAGT	p.Ile184dup	MODERATE	protein_coding
chr20	49849647		T	TGTA	60	1	3.40855e-05	29338	510546	ENSG00000197818	transcript	ENST00000361573.2	6	551	6094	509	170	581	0	disruptive_inframe_insertion	c.506_508dupTAG	p.Val169dup	MODERATE	protein_coding
chr7	95315399		A	AACTCTG	58.43	2	6.8171e-05	29338	512897	ENSG00000005421	transcript	ENST00000222381.7	4	524	2568	292	98	355	0	conservative_inframe_insertion	c.292_293insCAGAGT	p.Val97_Leu98insSerGlu	MODERATE	protein_coding
chr5	56815575	rs779149827	T	TGGC,TGGCGGC	59.02	2,1	0	29208	406441	ENSG00000095015	transcript	ENST00000399503.3	1	17	7011	17	6	1512	0	disruptive_inframe_insertion	c.14_16dupCGG	p.Ala5dup	MODERATE	protein_coding
chr1	89382716	rs776719392	CTGTTCA	C	60	5	0.000170427	29338	506322	ENSG00000183347	transcript	ENST00000370456.4	8	1299	2987	1206	402	633	0	disruptive_inframe_deletion	c.1206_1211delTGTTCA	p.Val403_Gln404del	MODERATE	protein_coding
chr6	32847634		ACTT	A	60	1	3.40855e-05	29338	482980	ENSG00000168394	transcript	ENST00000354258.4	9	2123	2959	1959	653	808	0	disruptive_inframe_deletion	c.1959_1961delAAG	p.Arg653del	MODERATE	protein_coding
chr1	25246714	rs777331088	TCCGCGAGTATGA	T	60.06	126	0.00429477	29338	498418	ENSG00000117616	transcript	ENST00000243189.11	2	526	1502	238	80	290	0	conservative_inframe_deletion	c.238_249delTCATACTCGCGG	p.Ser80_Arg83del	MODERATE	protein_coding
chr20	40688446	rs762632933	ATGG	A	60.1	3	0.000102256	29338	467999	ENSG00000204103	transcript	ENST00000373313.2	1	794	3393	402	134	323	0	disruptive_inframe_deletion	c.402_404delCCA	p.His135del	MODERATE	protein_coding
chr4	2827614		CACG	C	60.49	1	3.40855e-05	29338	480276	ENSG00000087266	transcript	ENST00000503393.6	7	741	9158	702	234	618	0	disruptive_inframe_deletion	c.702_704delCGA	p.Asp235del	MODERATE	protein_coding
chr4	2831606	rs771719677	TCTC	T	60.11	7	0.000238598	29338	483758	ENSG00000087266	transcript	ENST00000503393.6	9	1490	9158	1451	484	618	0	disruptive_inframe_deletion	c.1451_1453delCCT	p.Ser484del	MODERATE	protein_coding
chr12	6331906	rs1482918128	CAGG	C	60	2	6.8171e-05	29338	439268	ENSG00000067182	transcript	ENST00000366159.8	6	672	1339	636	212	218	0	disruptive_inframe_deletion	c.636_638delCCT	p.Leu213del	MODERATE	protein_coding
chr22	17109651	rs551742239	TGGAGGAAGA	T	60.1	22	0.000749881	29338	475222	ENSG00000177663	transcript	ENST00000319363.10	13	2579	8607	2446	816	866	0	conservative_inframe_deletion	c.2446_2454delGAAGAGGAG	p.Glu816_Glu818del	MODERATE	protein_coding
chr8	23191844	rs1263157355	AGTTTTG	A	60	38	0.00129525	29338	503131	ENSG00000104689	transcript	ENST00000221132.7	10	1321	2714	1251	417	468	0	disruptive_inframe_deletion	c.1251_1256delCAAAAC	p.Lys418_Thr419del	MODERATE	protein_coding
chr8	23201843	rs1282605583	GTCA	G	59.34	6	0.000204513	29338	510260	ENSG00000104689	transcript	ENST00000221132.7	4	658	2714	591	197	468	0	disruptive_inframe_deletion	c.591_593delTGA	p.Asp198del	MODERATE	protein_coding
chr8	11556668	rs763657259	AAAC	A	60.36	1	3.40855e-05	29338	484700	ENSG00000136573	transcript	ENST00000259089.8	9	1380	2606	788	263	505	0	disruptive_inframe_deletion	c.788_790delACA	p.Asn263del	MODERATE	protein_coding
chr6	31116716		CCCA	C	60.15	18	0.000613539	29338	486790	ENSG00000204539	transcript	ENST00000376288.2	2	925	2552	896	299	529	0	disruptive_inframe_deletion	c.896_898delTGG	p.Val299del	MODERATE	protein_coding
chr6	31117111		GAAGCTGCTGCTGCTGAACTGA	G	60	1	3.40855e-05	29338	495130	ENSG00000204539	transcript	ENST00000376288.2	2	530	2552	483	161	529	0	disruptive_inframe_deletion	c.483_503delTCAGTTCAGCAGCAGCAGCTT	p.Gln162_Phe168del	MODERATE	protein_coding
chr6	31117165	rs34182778	GCTT	G	60.27	2973	0.101336	29338	503284	ENSG00000204539	transcript	ENST00000376288.2	2	476	2552	447	149	529	0	disruptive_inframe_deletion	c.447_449delAAG	p.Ser150del	MODERATE	protein_coding
chr6	137215289	rs868852767	GAGA	G	60.04	29	0.000989356	29312	516138	ENSG00000027697	transcript	ENST00000414770.5	2	295	748	30	10	160	0	disruptive_inframe_deletion	c.30_32delTCT	p.Leu11del	MODERATE	protein_coding
chr1	67258588		CAAG	C	59.9	2	6.81803e-05	29334	498247	ENSG00000162594	transcript	ENST00000347310.9	11	1525	2912	1354	452	629	0	conservative_inframe_deletion	c.1354_1356delAAG	p.Lys452del	MODERATE	protein_coding
chr1	161506515	rs760608327	CAAT	C	52.12	73	0.00248824	29338	486883	ENSG00000143226	transcript	ENST00000271450.10	3	327	2412	289	97	317	0	conservative_inframe_deletion	c.289_291delAAT	p.Asn97del	MODERATE	protein_coding
chr6	111308153	rs543539455	TATG	T	49.62	673	0.0229395	29338	505493	ENSG00000009413	transcript	ENST00000619481.1	5	824	969	822	274	322	0	disruptive_inframe_deletion	c.822_824delCAT	p.His274_Ile275delinsGln	MODERATE	protein_coding
chr6	111309864		CATG	C	60.1	4	0.000136342	29338	476366	ENSG00000009413	transcript	ENST00000368802.7	30	9353	10701	9028	3010	3130	0	conservative_inframe_deletion	c.9028_9030delCAT	p.His3010del	MODERATE	protein_coding
chr6	111315411	rs1487940391	TGAG	T	60.24	10	0.000340878	29336	492983	ENSG00000009413	transcript	ENST00000619481.1	1	11	969	9	3	322	0	disruptive_inframe_deletion	c.9_11delCTC	p.Ser4del	MODERATE	protein_coding
chr6	111376625		AAGGTAATCTTAGCAGAAGATG	A	60.1	5	0.000170462	29332	508320	ENSG00000009413	transcript	ENST00000368802.7	13	2052	10701	1709	570	3130	0	disruptive_inframe_deletion	c.1709_1729delCATCTTCTGCTAAGATTACCT	p.Ser570_Thr576del	MODERATE	protein_coding
chr5	96776143		ATTC	A	60.28	1	3.40855e-05	29338	490840	ENSG00000164307	transcript	ENST00000512852.1	4	405	632	401	134	143	0	disruptive_inframe_deletion	c.401_403delGAA	p.Arg134del	MODERATE	protein_coding
chr16	28499858	rs1290314193	CTCCTCCTCCTCCTCCTCT	C,TTCCTCCTCCTCCTCCTCT,*	45.35	1,5,3	0	29338	468912	ENSG00000197272	transcript	ENST00000356897.1	5	547	1044	507	169	243	0	disruptive_inframe_deletion	c.507_524delAGAGGAGGAGGAGGAGGA	p.Glu170_Glu175del	MODERATE	protein_coding
chr16	28499876		TTCCTCCTCCTCC	TTCCTCCTCC,TTCCTCC,T,*	59.64	30,2,3,1	0	29338	474032	ENSG00000197272	transcript	ENST00000356897.1	5	523	1044	495	165	243	0	conservative_inframe_deletion	c.495_500delGGAGGA	p.Glu166_Glu167del	MODERATE	protein_coding
chr2	112830550	rs1450912983	TGGG	T	60	46	0.00156793	29338	532018	ENSG00000125538	transcript	ENST00000263341.6	7	831	1631	618	206	269	0	stop_gained&disruptive_inframe_deletion	c.618_620delCCC	p.Tyr206_Pro207delinsTer	HIGH	protein_coding
chr5	40692067	rs1358655174	AAGG	A	60.05	6	0.000204513	29338	482733	ENSG00000171522	transcript	ENST00000302472.3	3	2183	3848	1159	387	488	0	conservative_inframe_deletion	c.1159_1161delGAG	p.Glu387del	MODERATE	protein_coding
chr1	153345190	rs568298867	CTGT	C	60.38	5	0.000170427	29338	491226	ENSG00000163218	transcript	ENST00000359650.9	4	396	1834	329	110	373	0	disruptive_inframe_deletion	c.329_331delACA	p.Asn110del	MODERATE	protein_coding
chr6	43771168	rs748501346	CGAG	C	60	1	3.41553e-05	29278	332936	ENSG00000112715	transcript	ENST00000372055.8	1	466	1286	466	156	412	0	conservative_inframe_deletion	c.466_468delGAG	p.Glu156del	MODERATE	protein_coding
chr6	31573430		GCCTACT	G	60	4	0.000136342	29338	477250	ENSG00000226979	transcript	ENST00000418386.2	4	530	1422	357	119	205	0	disruptive_inframe_deletion	c.357_362delCTACTC	p.Tyr120_Ser121del	MODERATE	protein_coding
chr3	119810183	rs557424168	TGAA	T	60	2	6.8171e-05	29338	457610	ENSG00000144852	transcript	ENST00000337940.4	3	490	2743	442	148	473	0	conservative_inframe_deletion	c.442_444delAAG	p.Lys148del	MODERATE	protein_coding
chr10	100189605		GTTAACCAACTCCAATCAA	G	60	3	0.000102263	29336	512618	ENSG00000213341	transcript	ENST00000370397.7	21	2317	3625	2213	738	745	0	disruptive_inframe_deletion	c.2213_2230delTTGATTGGAGTTGGTTAA	p.Leu738_Thr744delinsPro	MODERATE	protein_coding
chr10	100190887		TTCC	T	60	8	0.000272684	29338	508589	ENSG00000213341	transcript	ENST00000370397.7	20	2276	3625	2187	729	745	0	disruptive_inframe_deletion	c.2187_2189delGGA	p.Glu730del	MODERATE	protein_coding
chr7	100124796	rs757379750	CAGGAGGAGG	CAGG,CAGGAGG,C	60.46	304,11,1	0	29338	468671	ENSG00000166997	transcript	ENST00000262932.4	6	795	1502	663	221	248	0	disruptive_inframe_deletion	c.663_671delGGAGGAGGA	p.Glu222_Glu224del	MODERATE	protein_coding
chr7	100124798	rs767734365	GGAGGAGGAGGAGGAA	G,*	4.02	1316	0	29338	467670	ENSG00000166997	transcript	ENST00000262932.4	6	798	1502	666	222	248	0	disruptive_inframe_deletion	c.666_680delGGAGGAAGAGGAGGA	p.Glu223_Glu227del	MODERATE	protein_coding
chr7	100124804	rs753779348	GGAGGAGGAA	G,*	49.73	5,2	0	29338	465298	ENSG00000166997	transcript	ENST00000262932.4	6	810	1502	678	226	248	0	disruptive_inframe_deletion	c.678_686delGGAAGAGGA	p.Glu227_Glu229del	MODERATE	protein_coding
chr19	48215346	rs772140439	AAGG	A	60.26	2	6.8171e-05	29338	507151	ENSG00000105483	transcript	ENST00000391898.7	10	1384	5263	1339	447	537	0	conservative_inframe_deletion	c.1339_1341delCCT	p.Pro447del	MODERATE	protein_coding
chr19	48230085	rs752039469	CCTGGGTGACAGAGTAAGACT	C	60.28	2	6.8171e-05	29338	489719	ENSG00000105483	transcript	ENST00000357778.6	4	-1	-1	844	282	282	0	conservative_inframe_deletion&splice_region_variant	c.844_*14delAGTCTTACTCTGTCACCCAG	p.Ser282_Leu283del	MODERATE	protein_coding
chr19	52949986		CATTACACTTGTAAGGTTTCTCTCCAGTATGAACTCTCTGATGTTGTGCAAGGATTCCTTTTTGATTAAAAACCTTCGCACATTT	C	59.67	1	3.40855e-05	29338	529528	ENSG00000180257	transcript	ENST00000357666.8	5	2089	2697	1705	569	651	0	conservative_inframe_deletion	c.1705_1788delAAATGTGCGAAGGTTTTTAATCAAAAAGGAATCCTTGCACAACATCAGAGAGTTCATACTGGAGAGAAACCTTACAAGTGTAAT	p.Lys569_Asn596del	MODERATE	protein_coding
chr19	52950728		AGTCTTGCCACACTCATTACACTTGTAAGGTTTCTCTCCAGTATGAAGTCTACGATGGCATCTAAGGGATGACTTCTCACTGAAG	A	15.13	1	3.40855e-05	29338	548661	ENSG00000180257	transcript	ENST00000357666.8	5	1347	2697	963	321	651	0	disruptive_inframe_deletion	c.963_1046delCTTCAGTGAGAAGTCATCCCTTAGATGCCATCGTAGACTTCATACTGGAGAGAAACCTTACAAGTGTAATGAGTGTGGCAAGAC	p.Phe322_Thr349del	MODERATE	protein_coding
chr20	49884003	rs748071223	CGAG	C	58.65	31	0.00105672	29336	399513	ENSG00000197818	transcript	ENST00000361573.2	14	1473	6094	1431	477	581	0	disruptive_inframe_deletion	c.1431_1433delGGA	p.Glu477del	MODERATE	protein_coding
chr2	162394420	rs372653831	CCTT	C	60.12	63	0.00214782	29332	515723	ENSG00000184611	transcript	ENST00000332142.9	12	2778	4113	2676	892	1196	0	disruptive_inframe_deletion	c.2676_2678delAAG	p.Arg893del	MODERATE	protein_coding
chr1	152910295		AGAGCAGCAGGAGGGACAGCTGAAGCACCCGGAGCAGCAGGAGGGGCAGCTGGAGCTCCCAGAGCAGCAGGAGGGGCAGCTGGAGCTCCCAGAGCAGCAGGAGGGGCAGCTGGAGCTCCCAGAGCAGCAGGAGGGGCAGCTGGAGCTCCCAGAGCAGCAGGAGGGGCAGCTGGAGCTCCCAGAGCAGCAGGAGGGGCAGCTGGAGCTCCCACAGCAGCAGGAGGGGCAGCTGGAGCTCTCTGAGCAGCAGGAGGGGCAGCTGGAGCTCTCT	AGAGCAGCAGGAGGGGCAGCTGGAGCTCCCAGAGCAGCAGGAGGGGCAGCTGGAGCTCCCAGAGCAGCAGGAGGGGCAGCTGGAGCTCCCAGAGCAGCAGGAGGGGCAGCTGGAGCTCCCAGAGCAGCAGGAGGGGCAGCTGGAGCTCCCAGAGCAGCAGGAGGGGCAGCTGGAGCTCCCACAGCAGCAGGAGGGGCAGCTGGAGCTCTCTGAGCAGCAGGAGGGGCAGCTGGAGCTCTCT,GGAGCAGCAGGAGGGACAGCTGAAGCACCCGGAGCAGCAGGAGGGGCAGCTGGAGCTCCCAGAGCAGCAGGAGGGGCAGCTGGAGCTCCCAGAGCAGCAGGAGGGGCAGCTGGAGCTCCCAGAGCAGCAGGAGGGGCAGCTGGAGCTCCCAGAGCAG…	51.56	514,11,123	0	29326	553584	ENSG00000163207	transcript	ENST00000368764.3	2	577	2153	513	171	585	0	disruptive_inframe_deletion	c.513_542delACAGCTGAAGCACCCGGAGCAGCAGGAGGG	p.Gln172_Gly181del	MODERATE	protein_coding
chr1	152910385		AGAGCAGCAGGAGGGGCAGCTGGAGCTCCCAGAGCAGCAGGAGGGGCAGCTGGAGCTCCCAGAGCAGCAGGAGGGGCAGCTGGAGCTCCCAGAGCAGCAGGAGGGGCAGCTGGAGCTCCCACAGCAGCAGGAGGGGCAGCTGGAGCTCTCT	TGAGCAGCAGGAGGGGCAGCTGGAGCTCCCAGAGCAGCAGGAGGGGCAGCTGGAGCTCCCAGAGCAGCAGGAGGGGCAGCTGGAGCTCCCAGAGCAGCAGGAGGGGCAGCTGGAGCTCCCACAGCAGCAGGAGGGGCAGCTGGAGCTCTCT,A,*	48.95	29,3,1	0	29338	386467	ENSG00000163207	transcript	ENST00000368764.3	2	680	2153	616	206	585	0	conservative_inframe_deletion	c.616_765del	p.Pro206_Leu255del	MODERATE	protein_coding
chr1	152910386		GAGCAGCAGGAGGGGCAGCTGGAGCTCCCAGAGCAGCAGGAGGGGCAGCTGGAGCTCCCAGAGCAGCAGGAGGGGCAGCTGGAGCTCCCAGAGCAGCAGGAGGGGCAGCTGGAGCTCCCAC	G,*	31.85	3,4	0	29338	403283	ENSG00000163207	transcript	ENST00000368764.3	2	680	2153	616	206	585	0	conservative_inframe_deletion	c.616_735del	p.Pro206_Leu245del	MODERATE	protein_coding
chr1	152910416		GAGCAGCAGGAGGGGCAGCTGGAGCTCCCAGAGCAGCAGGAGGGGCAGCTGGAGCTCCCAGAGCAGCAGGAGGGGCAGCTGGAGCTCCCAC	G,*	20.93	3,11	0	29330	356924	ENSG00000163207	transcript	ENST00000368764.3	2	710	2153	646	216	585	0	conservative_inframe_deletion	c.646_735delCCAGAGCAGCAGGAGGGGCAGCTGGAGCTCCCAGAGCAGCAGGAGGGGCAGCTGGAGCTCCCACAGCAGCAGGAGGGGCAGCTGGAGCTC	p.Pro216_Leu245del	MODERATE	protein_coding
chr1	152910476	rs1261200280	GAGCAGCAGGAGGGGCAGCTGGAGCTCCCAC	G,*	47.99	408,14	0	29186	350747	ENSG00000163207	transcript	ENST00000368764.3	2	770	2153	706	236	585	0	conservative_inframe_deletion	c.706_735delCCACAGCAGCAGGAGGGGCAGCTGGAGCTC	p.Pro236_Leu245del	MODERATE	protein_coding
chr1	152910580		ACAGCTGAAGCACCTGGAGCACCAGGAGGGGCAGCTGGAGGTCCCAGAGGAGCAGATGGGGCAGCTGAAGTACCTGGAACAGCAGGAGGGG	GCAGCTGAAGCACCTGGAGCACCAGGAGGGGCAGCTGGAGGTCCCAGAGGAGCAGATGGGGCAGCTGAAGTACCTGGAACAGCAGGAGGGG,A	58.27	249,2	0	29338	495493	ENSG00000163207	transcript	ENST00000368764.3	2	865	2153	801	267	585	0	disruptive_inframe_deletion	c.801_890delGCACCAGGAGGGGCAGCTGGAGGTCCCAGAGGAGCAGATGGGGCAGCTGAAGTACCTGGAACAGCAGGAGGGGCAGCTGAAGCACCTGGA	p.Glu267_Leu296del	MODERATE	protein_coding
chr1	152910708		AGCTCCCAGAGCAGCAGATGGGGCAGCTGAAGCACCTGGAGCAGCAGGAGGGGCAGCCTAAGCATCTGGAGCAGCAGGAGGGGCAACTGGAGCAGCTGGAGGAGCAGGAGGGGCAGCTGAAGCACCTGGAGCAGCAGGAGGGGCAGCTGGAGCACCTGGAGCACCAGGAAGGGCAGCTGGG	A	10.4	5	0.000170427	29338	564470	ENSG00000163207	transcript	ENST00000368764.3	2	992	2153	928	310	585	0	conservative_inframe_deletion	c.928_1107del	p.Met310_Gln369del	MODERATE	protein_coding
chr1	152910726		TGGGGCAGCTGAAGCACCTGGAGCAGCAGGAGGGGCAGCCTAAGCATCTGGAGCAGCAGGAGGGGCAACTGGAGCAGCTGGAGGAGCAGGAGGGGCAGCTGAAGCACCTGGAGCAGCAGGAGGGGCAGCTGGAGCACCTGGAGCACCAGGAAGGGCAGCTGGGGCTCCCAGAGCAGCAGGTGCTGCAGCTGAAGCAGCTAGAGAAGCAGCAGGGGCAGCCAAAGCACCTGGAGGAGGAGGA	TGGGGCAGCTGAAGCACCTGGAGCAGCAGGAGGGGCAGCTGGAGCACCTGGAGCACCAGGAAGGGCAGCTGGGGCTCCCAGAGCAGCAGGTGCTGCAGCTGAAGCAGCTAGAGAAGCAGCAGGGGCAGCCAAAGCACCTGGAGGAGGAGGA,*	19.37	6,27	0	29338	554979	ENSG00000163207	transcript	ENST00000368764.3	2	1032	2153	968	323	585	0	disruptive_inframe_deletion	c.968_1057delCTAAGCATCTGGAGCAGCAGGAGGGGCAACTGGAGCAGCTGGAGGAGCAGGAGGGGCAGCTGAAGCACCTGGAGCAGCAGGAGGGGCAGC	p.Pro323_Gln352del	MODERATE	protein_coding
chr1	152910763		GCCTAAGCATCTGGAGCAGCAGGAGGGGCAACTGGAGCAGCTGGAGGAGCAGGAGGGGCAGCTGAAGCAC	GCTGGAGCAGCAGGAGGGGCAACTGGAGCAGCTGGAGGAGCAGGAGGGGCAGCTGAAGCAC,*	31.36	13,19	0	29338	560047	ENSG00000163207	transcript	ENST00000368764.3	2	1032	2153	968	323	585	0	disruptive_inframe_deletion	c.968_976delCTAAGCATC	p.Pro323_His325del	MODERATE	protein_coding
chr1	152910837		AGCAGCAGGAGGGGCAGCTGGAGCACCTGGAGCACCAGGAAGGGCAGCTGGGGCTCCCAGAGCAGCAGGTGCTGCAGCTGAAGCAGCTAGAGAAGCAGCAGGGGCAGCCAAAGCACCTGGAGGAGGAGGAGGGGCAGCTGAAGCACCTGGTGCAGCAGGAGGGGCAGCTGAAGCATCTGGT	AGCAGCTGGAGCACCTGGAGCACCAGGAAGGGCAGCTGGGGCTCCCAGAGCAGCAGGTGCTGCAGCTGAAGCAGCTAGAGAAGCAGCAGGGGCAGCCAAAGCACCTGGAGGAGGAGGAGGGGCAGCTGAAGCACCTGGTGCAGCAGGAGGGGCAGCTGAAGCATCTGGT,*	41.54	7,15	0	29338	589627	ENSG00000163207	transcript	ENST00000368764.3	2	1110	2153	1046	349	585	0	disruptive_inframe_deletion	c.1046_1057delAGGAGGGGCAGC	p.Gln349_Gln352del	MODERATE	protein_coding
chr1	17346047		TTCCTGAAGTCAGTGACTACTCTGGCCATGAAAGCCA	T	60	2	6.8171e-05	29338	470856	ENSG00000159339	transcript	ENST00000375448.4	9	982	2267	956	319	663	0	stop_gained&disruptive_inframe_deletion	c.956_991delTCCTGAAGTCAGTGACTACTCTGGCCATGAAAGCCA	p.Phe319_Lys331delinsTer	HIGH	protein_coding
chr7	95302233	rs776506565	TAGA	T	60.27	1	3.40855e-05	29338	527571	ENSG00000005421	transcript	ENST00000222381.7	8	1112	2568	878	293	355	0	disruptive_inframe_deletion	c.878_880delTCT	p.Phe293del	MODERATE	protein_coding
chr5	56859835		TCTC	T	60.6	1	3.40855e-05	29338	506568	ENSG00000095015	transcript	ENST00000399503.3	3	757	7011	757	253	1512	0	conservative_inframe_deletion	c.757_759delCCT	p.Pro253del	MODERATE	protein_coding
chr1	12194582		A	G	60	1	3.40855e-05	29338	476763	ENSG00000028137	transcript	ENST00000376259.6	7	-1	-1	-1	-1	-1	0	splice_acceptor_variant&intron_variant	c.866-2A>G		HIGH	protein_coding
chr2	191062921		C	CAG	60	1	3.40855e-05	29338	513708	ENSG00000138378	transcript	ENST00000358470.8	8	-1	-1	-1	-1	-1	0	splice_acceptor_variant&intron_variant	c.783-2_783-1insCT		HIGH	protein_coding
chr1	25301519	rs1454022286	G	A	52.43	2	7.45935e-05	26812	336437	ENSG00000187010	transcript	ENST00000342055.9	4	-1	-1	-1	-1	-1	0	splice_acceptor_variant&intron_variant	c.635-1G>A		HIGH	protein_coding
chr12	6329900	rs200900510	C	T	60	116	0.00395392	29338	471793	ENSG00000067182	transcript	ENST00000537842.5	5	-1	-1	-1	-1	-1	0	splice_acceptor_variant&intron_variant	n.373-1G>A		HIGH	processed_transcript
chr9	27548424	rs748114242	T	A	26.6	6	0.000205395	29212	459249	ENSG00000147894	transcript	ENST00000380003.7	10	-1	-1	-1	-1	-1	0	splice_acceptor_variant&intron_variant	c.1260-2A>T		HIGH	protein_coding
chr8	23197206		T	G	60	1	3.40855e-05	29338	483153	ENSG00000104689	transcript	ENST00000221132.7	8	-1	-1	-1	-1	-1	0	splice_acceptor_variant&intron_variant	c.1015-2A>C		HIGH	protein_coding
chr18	12793575	rs1028410483	C	G,T	59.83	3,1	0	29258	513419	ENSG00000175354	transcript	ENST00000591901.5	2	-1	-1	-1	-1	-1	0	splice_acceptor_variant&intron_variant	c.285-1G>C		HIGH	protein_coding
chr18	12793576		T	C	59.25	1	3.41764e-05	29260	513364	ENSG00000175354	transcript	ENST00000591901.5	2	-1	-1	-1	-1	-1	0	splice_acceptor_variant&intron_variant	c.285-2A>G		HIGH	protein_coding
chr8	11553581		CT	C	60	3	0.000102256	29338	461895	ENSG00000254774	transcript	ENST00000527922.1	1	-1	-1	-1	-1	-1	0	splice_acceptor_variant&intron_variant	n.79-2delA		HIGH	antisense
chr8	11554741	rs749462471	A	G	60	1	3.40855e-05	29338	487483	ENSG00000136573	transcript	ENST00000259089.8	6	-1	-1	-1	-1	-1	0	splice_acceptor_variant&intron_variant	c.473-2A>G		HIGH	protein_coding
chr12	20695735		G	A	60	28	0.000954394	29338	502867	ENSG00000139155	transcript	ENST00000539415.5	1	-1	-1	-1	-1	-1	0	splice_acceptor_variant&intron_variant	c.-97-1G>A		HIGH	nonsense_mediated_decay
chr6	31125676		TAG	T	60	1	3.40855e-05	29338	495262	ENSG00000204540	transcript	ENST00000548049.1	2	-1	-1	-1	-1	-1	0	splice_acceptor_variant&splice_region_variant&intron_variant&non_coding_transcript_exon_variant	n.120-1_120delGA		HIGH	processed_transcript
chr6	31138653	rs747723698	C	CA	60.18	10	0.000340855	29338	426948	ENSG00000204540	transcript	ENST00000259881.9	4	-1	-1	-1	-1	-1	0	splice_acceptor_variant&intron_variant	c.44-2dupA		HIGH	protein_coding
chr6	159044031		ACTAAAAGAGAAAAAATAAAATTAGGTAAATATCTTTTGGCCCTTGCCTGTAGGAAACGTGAATGAATGAATGTGAGAGGGGCACTCAC	A	60	1	3.40855e-05	29338	524484	ENSG00000164691	transcript	ENST00000367066.7	2	-1	-1	-1	-1	-1	0	splice_acceptor_variant&splice_donor_variant&splice_region_variant&intron_variant	c.27+1_28-1delGTGAGTGCCCCTCTCACATTCATTCATTCACGTTTCCTACAGGCAAGGGCCAAAAGATATTTACCTAATTTTATTTTTTCTCTTTTAG		HIGH	protein_coding
chr9	5041577	rs1247182094	GTGCGGCGCCTGGACTTTGAGAAGCCCGACTGTGACTACA	G,GTGCGGCGCCTGGACTTTGAGAAGCCCGACTGTGACTACATGCGGCGCCTGGACTTTGAGAAGCCCGACTGTGACTACA	61.97	25,4	0	29338	477570	ENSG00000234534	transcript	ENST00000442675.1	2	-1	-1	-1	-1	-1	0	splice_acceptor_variant&splice_region_variant&intron_variant&non_coding_transcript_exon_variant	n.647+11_655delCCGACTGTGACTACATGCGGCGCCTGGACTTTGAGAAGC		HIGH	processed_pseudogene
chr9	5123003	rs952575429	G	T	60.18	4	0.000136342	29338	487307	ENSG00000096968	transcript	ENST00000381652.3	22	-1	-1	-1	-1	-1	0	splice_acceptor_variant&intron_variant	c.3060-1G>T		HIGH	protein_coding
chr1	113857535	rs938030643	G	C	59.14	4	0.000136463	29312	530504	ENSG00000226167	transcript	ENST00000419536.1	1	-1	-1	-1	-1	-1	0	splice_acceptor_variant&intron_variant	n.91-1G>C		HIGH	antisense
chr14	35402662		TCCTGAAACCAAAAGGAATTTGAGATGCTTATGGCTGCATTTGGAATTTCTGCTCACAACATAAGCACGAGGAGCCTGACTCAGTGCGTCGGGGGCAGGAAGCACCAA	T	59.51	2	6.8171e-05	29338	489149	ENSG00000100906	transcript	ENST00000216797.9	5	739	1558	637	213	317	0	frameshift_variant&splice_acceptor_variant&splice_donor_variant&splice_region_variant&intron_variant	c.636+2_637del	p.Glu213fs	HIGH	protein_coding
chr14	35403798		C	CGAGTCCCCGTCCTCGGTGAGCTGCTGCTTCCAGGGCTCCGAGCCG,CGAGTCCCCGTCCTCGGTGAGCTGCTGCTTCCAGGG	58.81	1,1	0	29338	456637	ENSG00000100906	transcript	ENST00000216797.9	1	-1	-1	-1	-1	-1	0	splice_acceptor_variant&intron_variant	c.228-1_228insCCCTGGAAGCAGCAGCTCACCGAGGACGGGGACTC		HIGH	protein_coding
chr1	67206907	rs1175100200	TAG	T	51.97	78	0.00267306	29180	495149	ENSG00000162594	transcript	ENST00000347310.9	5	-1	-1	-1	-1	-1	0	splice_acceptor_variant&intron_variant	c.653-2_653-1delAG		HIGH	protein_coding
chr1	67206908		AG	TG,*	49.33	206,86	0	29136	458213	ENSG00000162594	transcript	ENST00000347310.9	5	-1	-1	-1	-1	-1	0	splice_acceptor_variant&intron_variant	c.653-2A>T		HIGH	protein_coding
chr1	67206909	rs775699923	G	GTTT,T	52.1	70121	0	29144	462759	ENSG00000162594	transcript	ENST00000347310.9	5	-1	-1	-1	-1	-1	0	splice_acceptor_variant&intron_variant	c.653-1G>T		HIGH	protein_coding
chr16	30947847		G	A	60	1	3.40855e-05	29338	441439	ENSG00000099364	transcript	ENST00000566320.2	2	-1	-1	-1	-1	-1	0	splice_acceptor_variant&intron_variant	c.380-1G>A		HIGH	protein_coding
chr5	159316101		CTGG	C	60	2	6.8171e-05	29338	503623	ENSG00000113302	transcript	ENST00000231228.2	7	-1	-1	-1	-1	-1	0	splice_acceptor_variant&splice_region_variant&intron_variant	c.*1-4_*1-2delCCA		HIGH	protein_coding
chr20	46128304	rs1290700911	CTTTT	CTTTTTTT,CTTTTTT,CTTT,CTTTTT,CTT,CT,C	60.08	523,3962,5869,3675,1267,198,39	0	29334	271357	ENSG00000101017	transcript	ENST00000372285.7	7	-1	-1	-1	-1	-1	0	splice_acceptor_variant&intron_variant	c.647-3dupT		HIGH	protein_coding
chr1	161510840	rs748691249	G	A	60	1	3.40855e-05	29338	488557	ENSG00000143226	transcript	ENST00000467525.5	2	-1	-1	-1	-1	-1	0	splice_acceptor_variant&intron_variant	c.515-1G>A		HIGH	nonsense_mediated_decay
chr1	198732390		TGTGAGTATTTATTGAGTGCTGAATTCCCATATATTAGGCTACTTGATTATTCACTATTTCACTTGTTTATTTTTCTTTTCCTTAAACAG	T	59.65	1	3.40901e-05	29334	504758	ENSG00000081237	transcript	ENST00000442510.6	19	-1	-1	-1	-1	-1	0	splice_acceptor_variant&splice_donor_variant&splice_region_variant&intron_variant	c.2065+1_2066-1delGTGAGTATTTATTGAGTGCTGAATTCCCATATATTAGGCTACTTGATTATTCACTATTTCACTTGTTTATTTTTCTTTTCCTTAAACAG		HIGH	protein_coding
chr1	198741867		A	G	60	2	6.8171e-05	29338	489216	ENSG00000081237	transcript	ENST00000442510.6	23	-1	-1	-1	-1	-1	0	splice_acceptor_variant&intron_variant	c.2404-2A>G		HIGH	protein_coding
chr1	161549033		T	C	17.45	1	3.41764e-05	29260	466151	ENSG00000203747	transcript	ENST00000367969.7	1	-1	-1	-1	-1	-1	0	splice_acceptor_variant&intron_variant	c.149-2A>G		HIGH	protein_coding
chr1	207552750		A	G	25.68	5	0.000187477	26670	270334	ENSG00000203710	transcript	ENST00000367050.8	10	-1	-1	-1	-1	-1	0	splice_acceptor_variant&intron_variant	n.1773-2A>G		HIGH	processed_transcript
chr1	207587384	rs768057364	A	G	60	3	0.000102256	29338	505327	ENSG00000203710	transcript	ENST00000400960.6	25	-1	-1	-1	-1	-1	0	splice_acceptor_variant&intron_variant	c.4181-2A>G		HIGH	protein_coding
chr1	207630515		A	G	60	2	6.81803e-05	29334	516835	ENSG00000203710	transcript	ENST00000400960.6	37	-1	-1	-1	-1	-1	0	splice_acceptor_variant&intron_variant	c.6003-2A>G		HIGH	protein_coding
chr12	10449389		C	T	58.76	1	3.40994e-05	29326	520988	ENSG00000134545	transcript	ENST00000359151.7	4	-1	-1	-1	-1	-1	0	splice_acceptor_variant&intron_variant	c.338-1G>A		HIGH	protein_coding
chr6	137866886	rs139054966	T	G	60	75	0.00255641	29338	435281	ENSG00000237499	transcript	ENST00000606998.1	1	-1	-1	-1	-1	-1	0	splice_acceptor_variant&intron_variant	n.593-2A>C		HIGH	antisense
chr6	137881031		TCA	T	59.75	3	0.000102256	29338	477382	ENSG00000118503	transcript	ENST00000237289.8	8	-1	-1	-1	-1	-1	0	splice_acceptor_variant&splice_region_variant&intron_variant	c.2089-3_2089-2delCA		HIGH	protein_coding
chr1	15520001		CCT	C	59.95	34	0.00115891	29338	482019	ENSG00000132906	transcript	ENST00000469637.1	1	-1	-1	-1	-1	-1	0	splice_acceptor_variant&intron_variant	c.-238-2_-238-1delAG		HIGH	protein_coding
chr5	96773267		G	A	60	1	3.40855e-05	29338	517491	ENSG00000153113	transcript	ENST00000484552.5	17	-1	-1	-1	-1	-1	0	splice_acceptor_variant&intron_variant	c.*272-1G>A		HIGH	nonsense_mediated_decay
chr5	96779321		G	A	60	5	0.000170427	29338	519914	ENSG00000153113	transcript	ENST00000510098.1	11	-1	-1	-1	-1	-1	0	splice_acceptor_variant&intron_variant	c.*438-1G>A		HIGH	nonsense_mediated_decay
chr2	161224617	rs551273211	AT	A,ATT	60.01	298375	0	29218	545670	ENSG00000136560	transcript	ENST00000259075.6	5	-1	-1	-1	-1	-1	0	splice_acceptor_variant&intron_variant	c.405-3dupT		HIGH	protein_coding
chr1	153340580	rs1290764318	C	T	60	2	6.8171e-05	29338	465961	ENSG00000163218	transcript	ENST00000359650.9	6	-1	-1	-1	-1	-1	0	splice_acceptor_variant&intron_variant	c.626-1G>A		HIGH	protein_coding
chr1	153340581	rs1399242681	T	C	60	1	3.40855e-05	29338	465871	ENSG00000163218	transcript	ENST00000359650.9	6	-1	-1	-1	-1	-1	0	splice_acceptor_variant&intron_variant	c.626-2A>G		HIGH	protein_coding
chr5	132658288	rs202220644	A	G	60	2	6.8171e-05	29338	482589	ENSG00000169194	transcript	ENST00000459878.5	1	-1	-1	-1	-1	-1	0	splice_acceptor_variant&intron_variant	n.108-2A>G		HIGH	processed_transcript
chr6	26091312		A	G	60	2	6.8171e-05	29338	486890	ENSG00000010704	transcript	ENST00000357618.9	2	-1	-1	-1	-1	-1	0	splice_acceptor_variant&intron_variant	c.341-2A>G		HIGH	protein_coding
chr10	35394814	rs886490899	A	G	60	2	6.8171e-05	29338	499338	ENSG00000108100	transcript	ENST00000265375.13	1	-1	-1	-1	-1	-1	0	splice_acceptor_variant&intron_variant	c.-71-2A>G		HIGH	protein_coding
chr3	133754502	rs150548621	G	A	60	12	0.000409026	29338	485880	ENSG00000091513	transcript	ENST00000494430.5	3	-1	-1	-1	-1	-1	0	splice_acceptor_variant&intron_variant	c.326-1G>A		HIGH	nonsense_mediated_decay
chr10	100209791		T	C	60	2	6.8171e-05	29338	511446	ENSG00000213341	transcript	ENST00000370397.7	9	-1	-1	-1	-1	-1	0	splice_acceptor_variant&intron_variant	c.934-2A>G		HIGH	protein_coding
chr7	100122480		G	A	60	3	0.000102256	29338	472107	ENSG00000166997	transcript	ENST00000262932.4	2	-1	-1	-1	-1	-1	0	splice_acceptor_variant&intron_variant	c.246-1G>A		HIGH	protein_coding
chr21	33436994		T	C	60	1	3.40855e-05	29338	485205	ENSG00000142188	transcript	ENST00000484377.5	2	-1	-1	-1	-1	-1	0	splice_acceptor_variant&intron_variant	n.268-2A>G		HIGH	processed_transcript
chr19	48212965	rs567548039	G	A	44.4	4	0.000136342	29338	503307	ENSG00000268583	transcript	ENST00000595201.1	2	-1	-1	-1	-1	-1	0	splice_acceptor_variant&intron_variant	n.378-1G>A		HIGH	antisense
chr19	48249846		CACTTGAGA	C	59.74	1	3.40855e-05	29338	476285	ENSG00000105483	transcript	ENST00000520753.5	2	-1	-1	-1	-1	-1	8827	splice_acceptor_variant&splice_region_variant&5_prime_UTR_variant&intron_variant	c.-251-7_-251delTCTCAAGT		HIGH	protein_coding
chr5	140632979		TCCTGGGGAGAGAGCAGAGGTCTAGGAGGCCCCATCCAACCCCTGTGGCTCCCGAGTGGCACGCGTTCGACCCCAAGACCCTACACTCA	T	59.54	4	0.000136342	29338	445750	ENSG00000170458	transcript	ENST00000302014.10	2	634	1886	4	2	375	0	frameshift_variant&splice_acceptor_variant&splice_donor_variant&splice_region_variant&intron_variant	c.3+2_4delTGAGTGTAGGGTCTTGGGGTCGAACGCGTGCCACTCGGGAGCCACAGGGGTTGGATGGGGCCTCCTAGACCTCTGCTCTCTCCCCAGG	p.Glu2fs	HIGH	protein_coding
chr19	52952878		C	T	60	1	3.40855e-05	29338	491534	ENSG00000180257	transcript	ENST00000357666.8	3	-1	-1	-1	-1	-1	0	splice_acceptor_variant&intron_variant	c.64-1G>A		HIGH	protein_coding
chr2	79574204	rs568784950	C	A	60	7	0.000238615	29336	508935	ENSG00000230237	transcript	ENST00000427781.1	1	-1	-1	-1	-1	-1	0	splice_acceptor_variant&intron_variant	n.149-1G>T		HIGH	processed_pseudogene
chr2	79687563	rs75100314	G	A	60.04	199	0.00678301	29338	515469	ENSG00000066032	transcript	ENST00000409266.5	2	-1	-1	-1	-1	-1	0	splice_acceptor_variant&intron_variant	c.103-1G>A		HIGH	protein_coding
chr1	17329035		A	G	60	1	3.40855e-05	29338	429008	ENSG00000280226	transcript	ENST00000624583.1	1	-1	-1	-1	-1	-1	0	splice_acceptor_variant&intron_variant	c.167-1T>C		HIGH	protein_coding
chr9	27391759	rs575968339	G	A	60	3	0.000102256	29338	509561	ENSG00000237734	transcript	ENST00000448858.1	1	-1	-1	-1	-1	-1	0	splice_donor_variant&intron_variant	n.25+1G>A		HIGH	antisense
chr9	27394262		G	C	60	1	3.40855e-05	29338	512472	ENSG00000237734	transcript	ENST00000448858.1	2	-1	-1	-1	-1	-1	0	splice_donor_variant&intron_variant	n.186+1G>C		HIGH	antisense
chr6	52238729	rs117796773	C	A	60	7	0.000238598	29338	506837	ENSG00000112116	transcript	ENST00000336123.4	2	-1	-1	-1	-1	-1	0	splice_donor_variant&intron_variant	c.254+1G>T		HIGH	protein_coding
chr1	207694752		G	A	59.86	8	0.000272684	29338	504498	ENSG00000197721	transcript	ENST00000294997.10	4	-1	-1	-1	-1	-1	0	splice_donor_variant&intron_variant	c.694+1G>A		HIGH	nonsense_mediated_decay
chr1	207699275	rs374206906	G	A	59.99	19	0.000647624	29338	525598	ENSG00000197721	transcript	ENST00000294997.10	7	-1	-1	-1	-1	-1	0	splice_donor_variant&intron_variant	c.1060+1G>A		HIGH	nonsense_mediated_decay
chr4	2814918	rs1308856523	G	A	60	1	3.40855e-05	29338	491842	ENSG00000087266	transcript	ENST00000502260.5	2	-1	-1	-1	-1	-1	0	splice_donor_variant&intron_variant	c.-5+1G>A		HIGH	protein_coding
chr8	23197129		T	TA	60.26	1	3.40855e-05	29338	475200	ENSG00000104689	transcript	ENST00000221132.7	9	-1	-1	-1	-1	-1	0	splice_donor_variant&intron_variant	c.1087+2dupT		HIGH	protein_coding
chr8	23224754		A	C	60	1	3.40901e-05	29334	415704	ENSG00000104689	transcript	ENST00000221132.7	1	-1	-1	-1	-1	-1	0	splice_donor_variant&intron_variant	c.306+2T>G		HIGH	protein_coding
chr1	159714001	rs34672691	A	G	60	2	6.8171e-05	29338	478033	ENSG00000132693	transcript	ENST00000368112.5	2	-1	-1	-1	-1	-1	0	splice_donor_variant&intron_variant	c.197+2T>C		HIGH	protein_coding
chr18	12843904		C	A	60	1	3.40855e-05	29338	502373	ENSG00000175354	transcript	ENST00000591497.5	1	-1	-1	-1	-1	-1	0	splice_donor_variant&intron_variant	c.-177+1G>T		HIGH	protein_coding
chr8	11556838		GT	G	60.32	4	0.000136342	29338	469401	ENSG00000136573	transcript	ENST00000259089.8	9	-1	-1	-1	-1	-1	0	splice_donor_variant&intron_variant	c.952+2delT		HIGH	protein_coding
chr8	11559783	rs146010919	C	T	60	50	0.00170427	29338	458957	ENSG00000255354	transcript	ENST00000533322.1	1	-1	-1	-1	-1	-1	0	splice_donor_variant&intron_variant	n.237+1G>A		HIGH	antisense
chr6	106072082	rs184055777	C	T	60	19	0.000647624	29338	506954	ENSG00000057663	transcript	ENST00000636335.1	8	-1	-1	-1	-1	-1	0	splice_donor_variant&intron_variant	c.*167+1G>A		HIGH	nonsense_mediated_decay
chr6	31125840	rs1453903970	G	A	60	1	3.40855e-05	29338	507629	ENSG00000204540	transcript	ENST00000259881.9	2	-1	-1	-1	-1	-1	0	splice_donor_variant&intron_variant	c.-65+1G>A		HIGH	protein_coding
chr6	133360672	rs751555143	T	C	60	2	6.8171e-05	29338	499731	ENSG00000112319	transcript	ENST00000525614.1	2	-1	-1	-1	-1	-1	0	splice_donor_variant&intron_variant	n.129+2T>C		HIGH	processed_transcript
chr6	133363410		G	A	60	1	3.40855e-05	29338	494203	ENSG00000112319	transcript	ENST00000525614.1	3	-1	-1	-1	-1	-1	0	splice_donor_variant&intron_variant	n.370+1G>A		HIGH	processed_transcript
chr6	133507243	rs530768878	C	T	60	1	3.40855e-05	29338	512059	ENSG00000227954	transcript	ENST00000607033.5	7	-1	-1	-1	-1	-1	0	splice_donor_variant&intron_variant	n.2339+1G>A		HIGH	antisense
chr6	159044031		ACTAAAAGAGAAAAAATAAAATTAGGTAAATATCTTTTGGCCCTTGCCTGTAGGAAACGTGAATGAATGAATGTGAGAGGGGCACTCAC	A	60	1	3.40855e-05	29338	524484	ENSG00000164691	transcript	ENST00000367066.7	2	-1	-1	-1	-1	-1	0	splice_acceptor_variant&splice_donor_variant&splice_region_variant&intron_variant	c.27+1_28-1delGTGAGTGCCCCTCTCACATTCATTCATTCACGTTTCCTACAGGCAAGGGCCAAAAGATATTTACCTAATTTTATTTTTTCTCTTTTAG		HIGH	protein_coding
chr9	5090913		T	C	59.77	1	3.4139e-05	29292	518566	ENSG00000096968	transcript	ENST00000381652.3	22	-1	-1	-1	-1	-1	0	splice_donor_variant&intron_variant	c.3059+2T>C		HIGH	protein_coding
chr1	113829948	rs549676310	C	A	60	14	0.00047749	29320	493074	ENSG00000134242	transcript	ENST00000359785.9	17	-1	-1	-1	-1	-1	0	splice_donor_variant&intron_variant	c.2134+1G>T		HIGH	protein_coding
chr1	113858013		CAAGGT	C	60	1	3.40855e-05	29338	509664	ENSG00000226167	transcript	ENST00000419536.1	3	-1	-1	-1	-1	-1	0	splice_donor_variant&splice_region_variant&intron_variant	n.246+1_246+5delGTAAG		HIGH	antisense
chr10	6464312	rs1190765193	C	T	60	1	3.40855e-05	29338	497841	ENSG00000065675	transcript	ENST00000263125.9	13	-1	-1	-1	-1	-1	0	splice_donor_variant&intron_variant	c.1445+1G>A		HIGH	protein_coding
chr14	35402662		TCCTGAAACCAAAAGGAATTTGAGATGCTTATGGCTGCATTTGGAATTTCTGCTCACAACATAAGCACGAGGAGCCTGACTCAGTGCGTCGGGGGCAGGAAGCACCAA	T	59.51	2	6.8171e-05	29338	489149	ENSG00000100906	transcript	ENST00000216797.9	5	739	1558	637	213	317	0	frameshift_variant&splice_acceptor_variant&splice_donor_variant&splice_region_variant&intron_variant	c.636+2_637del	p.Glu213fs	HIGH	protein_coding
chr1	161672258	rs986612388	C	T	38.05	3	0.000106693	28118	347030	ENSG00000234211	transcript	ENST00000453111.1	2	-1	-1	-1	-1	-1	0	splice_donor_variant&intron_variant	n.222+1G>A		HIGH	antisense
chr1	161506008	rs751042136	G	T	60	2	6.8171e-05	29338	481730	ENSG00000143226	transcript	ENST00000271450.10	2	-1	-1	-1	-1	-1	0	splice_donor_variant&intron_variant	c.106+1G>T		HIGH	protein_coding
chr1	161513933	rs409763	G	A	56.84	183	0.00623764	29338	519662	ENSG00000143226	transcript	ENST00000271450.10	6	-1	-1	-1	-1	-1	0	splice_donor_variant&intron_variant	c.780+1G>A		HIGH	protein_coding
chr1	161514876	rs1353298656	T	C	45.79	3	0.000102256	29338	510057	ENSG00000143226	transcript	ENST00000486608.1	1	-1	-1	-1	-1	-1	0	splice_donor_variant&intron_variant	n.255+2T>C		HIGH	processed_transcript
chr1	198666998	rs976131533	C	T	60	3	0.000102256	29338	507700	ENSG00000261573	transcript	ENST00000566394.1	1	-1	-1	-1	-1	-1	0	splice_donor_variant&intron_variant	n.63+1G>A		HIGH	antisense
chr1	198716840		C	CCTCCAAGCCAGGTCTGGAACATGACTGTCTCCATGACATCAGATAATAGTATGCATGTCAAGT	59.54	1	3.4118e-05	29310	514475	ENSG00000081237	transcript	ENST00000442510.6	13	-1	-1	-1	-1	-1	0	splice_donor_variant&intron_variant	c.1450_1450+1insCTCCAAGCCAGGTCTGGAACATGACTGTCTCCATGACATCAGATAATAGTATGCATGTCAAGT		HIGH	protein_coding
chr1	198732390		TGTGAGTATTTATTGAGTGCTGAATTCCCATATATTAGGCTACTTGATTATTCACTATTTCACTTGTTTATTTTTCTTTTCCTTAAACAG	T	59.65	1	3.40901e-05	29334	504758	ENSG00000081237	transcript	ENST00000442510.6	19	-1	-1	-1	-1	-1	0	splice_acceptor_variant&splice_donor_variant&splice_region_variant&intron_variant	c.2065+1_2066-1delGTGAGTATTTATTGAGTGCTGAATTCCCATATATTAGGCTACTTGATTATTCACTATTTCACTTGTTTATTTTTCTTTTCCTTAAACAG		HIGH	protein_coding
chr1	198732557		G	GGTTTCAAAGAACCCAGGAAATACATTGCTGCACAAGGTCCCAGGGA	59.97	1	3.40901e-05	29334	508561	ENSG00000081237	transcript	ENST00000442510.6	20	-1	-1	-1	-1	-1	0	splice_donor_variant&intron_variant	c.2142+1_2142+2insGTTTCAAAGAACCCAGGAAATACATTGCTGCACAAGGTCCCAGGGA		HIGH	protein_coding
chr1	198735252		T	TAAAAAAGAAAAAGCAACTGGAA	59.06	1	3.40878e-05	29336	514728	ENSG00000081237	transcript	ENST00000442510.6	23	-1	-1	-1	-1	-1	0	splice_donor_variant&intron_variant	c.2403_2403+1insAAAAAAGAAAAAGCAACTGGAA		HIGH	protein_coding
chr1	198749549		GGT	G,GAGCTACTGGAAACCTGAAGT	59.1	2,2	0	29260	489410	ENSG00000081237	transcript	ENST00000442510.6	28	-1	-1	-1	-1	-1	0	splice_donor_variant&intron_variant	c.3072_3072+1insAGCTACTGGAAACCTGAA		HIGH	protein_coding
chr1	198750627		G	GAAATCTGTGCTCAGTACTGGGGAGAAGGAAAGCAAACA	59.14	1	3.40855e-05	29338	507607	ENSG00000081237	transcript	ENST00000442510.6	29	-1	-1	-1	-1	-1	0	splice_donor_variant&intron_variant	c.3207+1_3207+2insAAATCTGTGCTCAGTACTGGGGAGAAGGAAAGCAAACA		HIGH	protein_coding
chr1	207582004	rs756221326	G	A	60	2	6.8171e-05	29338	496941	ENSG00000203710	transcript	ENST00000400960.6	24	-1	-1	-1	-1	-1	0	splice_donor_variant&intron_variant	c.3952+1G>A		HIGH	protein_coding
chr1	207588776		T	G	60	1	3.40878e-05	29336	508152	ENSG00000203710	transcript	ENST00000400960.6	27	-1	-1	-1	-1	-1	0	splice_donor_variant&intron_variant	c.4460+2T>G		HIGH	protein_coding
chr1	207611852	rs541502141	AGGTGCCTTGACTCTCTG	A	60.18	2	6.8171e-05	29338	492913	ENSG00000203710	transcript	ENST00000400960.6	30	-1	-1	-1	-1	-1	0	splice_donor_variant&splice_region_variant&intron_variant	c.5122+1_5122+17delGTGCCTTGACTCTCTGG		HIGH	protein_coding
chr6	137867485	rs529176918	GCCCGGAGAGGTAACCGCCGCGCCT	G,ACCCGGAGAGGTAACCGCCGCGCCT,GCCCGGAGAGGTAACCGCCGCGCCTCCCGGAGAGGTAACCGCCGCGCCT	60.07	750,2,1	0	29336	441741	ENSG00000118503	transcript	ENST00000421450.1	1	-1	-1	-1	-1	-1	3668	splice_donor_variant&splice_region_variant&5_prime_UTR_variant&intron_variant	c.-21_-16+18delGGAGAGGTAACCGCCGCGCCTCCC		HIGH	protein_coding
chr6	137876166		G	GAAATCC	60	1	3.40855e-05	29338	494864	ENSG00000118503	transcript	ENST00000237289.8	5	-1	-1	-1	-1	-1	0	splice_donor_variant&intron_variant	c.805_805+1insAAATCC		HIGH	protein_coding
chr6	137876167		G	GAGC	51.29	1	3.40878e-05	29336	493816	ENSG00000118503	transcript	ENST00000237289.8	5	-1	-1	-1	-1	-1	0	splice_donor_variant&intron_variant	c.805+1_805+2insAGC		HIGH	protein_coding
chr1	15524379		GTCGCTCTTGCGTCACCGCCCCGCCCTCAGGACGCACCTCTGCGCCTCGCCCCGCCCCCAGGGCCAAGCCTCCCATCACCGCGCCGCCCCAGAACACGCTCCGCGTCACCGCCCCGCCCCAGAACCCGCCCCACGTCACCGCCCCGCTCCAGAATCCACCACTGCGTCCCCGCCCCAGAACCCGCCCCGTATCCCCGCACTGACCTCACGTCACCGCCCCGCCCCCGCGTTACCGTCCCGCCCGCAGGACGCATCTCCAACGCCTCGCCCCGCCCCAAGGAT	G,TTCGCTCTTGCGTCACCGCCCCGCCCTCAGGACGCACCTCTGCGCCTCGCCCCGCCCCCAGGGCCAAGCCTCCCATCACCGCGCCGCCCCAGAACACGCTCCGCGTCACCGCCCCGCCCCAGAACCCGCCCCACGTCACCGCCCCGCTCCAGAATCCACCACTGCGTCCCCGCCCCAGAACCCGCCCCGTATCCCCGCACTGACCTCACGTCACCGCCCCGCCCCCGCGTTACCGTCCCGCCCGCAGGACGCATCTCCAACGCCTCGCCCCGCCCCAAGGAT	55.86	51701	0	29314	375867	ENSG00000132906	transcript	ENST00000375890.8	1	-1	-1	-1	-1	-1	6102	splice_donor_variant&splice_region_variant&5_prime_UTR_variant&intron_variant	c.-195_-118+203del		HIGH	protein_coding
chr1	15524404		CTCAGGACGCACCTCTGCGCCTCGCCCCGCCCCCAGGGCCAAGCCTCCCATCACCGCGCCGCCCCAGAACACGCTCCGCGTCACCGCCCCGCCCCAGAACCCGCCCCACGTCACCGCCCCGCTCCAGAATCCACCACTGCGTCCCCGCCCCAGAACCCGCCCCGTATCCCCGCACTGACCTCACGTCACCGCCCCGCCCCCGCGTTACCGTCCCGCCCGCAGGACGCATCTCCAACGCCTCGCCCCGCCCCAAGGATTCGCTCTTGCGTCACCGCCTCGCCT	TTCAGGACGCACCTCTGCGCCTCGCCCCGCCCCCAGGGCCAAGCCTCCCATCACCGCGCCGCCCCAGAACACGCTCCGCGTCACCGCCCCGCCCCAGAACCCGCCCCACGTCACCGCCCCGCTCCAGAATCCACCACTGCGTCCCCGCCCCAGAACCCGCCCCGTATCCCCGCACTGACCTCACGTCACCGCCCCGCCCCCGCGTTACCGTCCCGCCCGCAGGACGCATCTCCAACGCCTCGCCCCGCCCCAAGGATTCGCTCTTGCGTCACCGCCTCGCCT,C,*	34.31	358,9,69	0	29304	408016	ENSG00000132906	transcript	ENST00000375890.8	1	-1	-1	-1	-1	-1	6127	splice_donor_variant&splice_region_variant&5_prime_UTR_variant&intron_variant	c.-220_-118+178del		HIGH	protein_coding
chr1	15524420		GCGCCTCGCCCCGCCCCCAGGGCCAAGCCTCCCATCACCGCGCCGCCCCAGAACACGCTCCGCGTCACCGCCCCGCCCCAGAACCCGCCCCACGTCACCGCCCCGCTCCAGAATCCACCACTGCGTCCCCGCCCCAGAACCCGCCCCGTATCCCCGCACTGACCTCACGTCACCGCCCCGCCCCCGCGTTACCGTCCCGCCCGCAGGACGCATCTCCAA	G,*	6.92	6,89	0	29058	362176	ENSG00000132906	transcript	ENST00000375890.8	1	-1	-1	-1	-1	-1	6143	splice_donor_variant&splice_region_variant&5_prime_UTR_variant&intron_variant	c.-173_-118+162del		HIGH	protein_coding
chr1	15524799		TCGCCCCGCCCCCAGGATTCGCTCTGCGTCATCGCCCCGCCCTCAGGACGCACCTCAGCGCCTCGCGCCGACCCCAGAATCCATTCCGCGCCACCGCCCCGCCCCCAGGATTCAACCCACGCCCCCACCCCGCCCCCAAGGTCAATCTTGCGCCAC	T	53.09	32	0.00109074	29338	389355	ENSG00000132906	transcript	ENST00000447522.5	1	-1	-1	-1	-1	-1	0	splice_donor_variant&5_prime_UTR_truncation&exon_loss_variant&splice_region_variant&intron_variant	c.-6676_-118+52del		HIGH	protein_coding
chr6	111308013	rs1003041892	C	T	59.16	2	6.8171e-05	29338	490543	ENSG00000009413	transcript	ENST00000462119.5	5	-1	-1	-1	-1	-1	0	splice_donor_variant&intron_variant	n.1179+1G>A		HIGH	processed_transcript
chr5	96772889	rs377193480	T	C	60	2	6.81849e-05	29332	521494	ENSG00000153113	transcript	ENST00000484552.5	17	-1	-1	-1	-1	-1	0	splice_donor_variant&intron_variant	c.*271+2T>C		HIGH	nonsense_mediated_decay
chr5	96773348	rs111513910	T	A	60	105	0.00357898	29338	508951	ENSG00000153113	transcript	ENST00000510098.1	10	-1	-1	-1	-1	-1	0	splice_donor_variant&intron_variant	c.*350+2T>A		HIGH	nonsense_mediated_decay
chr5	96776403	rs111774449	C	T	60	13	0.000443111	29338	501631	ENSG00000164307	transcript	ENST00000296754.7	19	-1	-1	-1	-1	-1	0	splice_donor_variant&intron_variant	c.2818+1G>A		HIGH	protein_coding
chr5	96780420	rs762959704	T	TTA	60.38	11	0.00037494	29338	530292	ENSG00000164307	transcript	ENST00000296754.7	18	-1	-1	-1	-1	-1	0	splice_donor_variant&intron_variant	c.2670+2_2670+3insTA		HIGH	protein_coding
chr5	96780422	rs762545794	C	T	53.71	2	6.81756e-05	29336	524846	ENSG00000164307	transcript	ENST00000296754.7	18	-1	-1	-1	-1	-1	0	splice_donor_variant&intron_variant	c.2670+1G>A		HIGH	protein_coding
chr5	96786657		C	A	60	1	3.40855e-05	29338	497042	ENSG00000164307	transcript	ENST00000514604.5	1	-1	-1	-1	-1	-1	0	splice_donor_variant&intron_variant	n.103+1G>T		HIGH	processed_transcript
chr16	28511827		C	T	60	1	3.40855e-05	29338	507479	ENSG00000197272	transcript	ENST00000568075.1	1	-1	-1	-1	-1	-1	0	splice_donor_variant&intron_variant	c.-363+1G>A		HIGH	protein_coding
chr2	161160477	rs1047235771	C	A,CGTGAACT	60	1,1	0	29338	478286	ENSG00000136560	transcript	ENST00000392749.6	1	-1	-1	-1	-1	-1	0	splice_donor_variant&intron_variant	c.-55_-50+1dupAACTGTG		HIGH	protein_coding
chr2	161232899		T	C	60	3	0.000102256	29338	506358	ENSG00000136560	transcript	ENST00000437623.1	4	-1	-1	-1	-1	-1	0	splice_donor_variant&intron_variant	c.*49+2T>C		HIGH	protein_coding
chr8	74004887		T	G	60	1	3.40855e-05	29338	522901	ENSG00000154589	transcript	ENST00000284818.6	2	-1	-1	-1	-1	-1	0	splice_donor_variant&intron_variant	c.202+2T>G		HIGH	protein_coding
chr6	43780856	rs149528656	T	C	60	1	3.40855e-05	29338	473288	ENSG00000112715	transcript	ENST00000372055.8	6	-1	-1	-1	-1	-1	0	splice_donor_variant&intron_variant	c.1085+2T>C		HIGH	protein_coding
chr10	35335926	rs1003378187	A	C,*	31.35	5,10	0	29324	445823	ENSG00000271335	transcript	ENST00000605499.1	2	-1	-1	-1	-1	-1	0	splice_donor_variant&intron_variant	n.305+2T>G		HIGH	antisense
chr10	35434221	rs1311038093	G	A	60	2	6.8171e-05	29338	517432	ENSG00000108100	transcript	ENST00000493157.6	4	-1	-1	-1	-1	-1	0	splice_donor_variant&intron_variant	c.-116+1G>A		HIGH	protein_coding
chr10	35483480		T	C	60	1	3.41134e-05	29314	505987	ENSG00000108100	transcript	ENST00000374704.7	2	-1	-1	-1	-1	-1	0	splice_donor_variant&intron_variant	c.229+2T>C		HIGH	protein_coding
chr3	133709670		T	C	60	4	0.000136342	29338	493820	ENSG00000242337	transcript	ENST00000475455.1	9	-1	-1	-1	-1	-1	0	splice_donor_variant&intron_variant	n.1431+2T>C		HIGH	transcribed_unprocessed_pseudogene
chr3	133746484		G	GGC	60	1	3.40855e-05	29338	468008	ENSG00000091513	transcript	ENST00000402696.7	1	-1	-1	-1	-1	-1	0	splice_donor_variant&intron_variant	c.43+1_43+2insGC		HIGH	protein_coding
chr3	133759330	rs111987720	G	A	60	1	3.40855e-05	29338	470823	ENSG00000091513	transcript	ENST00000402696.7	9	-1	-1	-1	-1	-1	0	splice_donor_variant&intron_variant	c.1203+1G>A		HIGH	protein_coding
chr12	10313512	rs1266831697	CTG	C	60	1	3.40855e-05	29338	505257	ENSG00000134539	transcript	ENST00000336164.8	5	-1	-1	-1	-1	-1	0	splice_donor_variant&intron_variant	c.419+1_419+2delGT		HIGH	protein_coding
chr19	48210417	rs536224036	G	T	60	3	0.000102417	29292	511266	ENSG00000268583	transcript	ENST00000595201.1	2	-1	-1	-1	-1	-1	0	splice_donor_variant&intron_variant	n.377+1G>T		HIGH	antisense
chr19	48221729	rs541969712	C	A	60	1	3.40855e-05	29338	506425	ENSG00000105483	transcript	ENST00000391898.7	8	-1	-1	-1	-1	-1	0	splice_donor_variant&intron_variant	c.1161+1G>T		HIGH	protein_coding
chr5	140632979		TCCTGGGGAGAGAGCAGAGGTCTAGGAGGCCCCATCCAACCCCTGTGGCTCCCGAGTGGCACGCGTTCGACCCCAAGACCCTACACTCA	T	59.54	4	0.000136342	29338	445750	ENSG00000170458	transcript	ENST00000302014.10	2	634	1886	4	2	375	0	frameshift_variant&splice_acceptor_variant&splice_donor_variant&splice_region_variant&intron_variant	c.3+2_4delTGAGTGTAGGGTCTTGGGGTCGAACGCGTGCCACTCGGGAGCCACAGGGGTTGGATGGGGCCTCCTAGACCTCTGCTCTCTCCCCAGG	p.Glu2fs	HIGH	protein_coding
chr4	102502168	rs113304188	G	A	60	8	0.000272684	29338	424072	ENSG00000109320	transcript	ENST00000505458.5	1	-1	-1	-1	-1	-1	0	splice_donor_variant&intron_variant	c.-8+1G>A		HIGH	protein_coding
chr4	102502169	rs2272676	G	T	60	7768	0.264776	29338	421038	ENSG00000109320	transcript	ENST00000505458.5	1	-1	-1	-1	-1	-1	0	splice_donor_variant&intron_variant	c.-8+2G>T		HIGH	protein_coding
chr11	112150071		C	A	60	1	3.40855e-05	29338	470220	ENSG00000150782	transcript	ENST00000280357.11	4	-1	-1	-1	-1	-1	0	splice_donor_variant&intron_variant	c.226+1G>T		HIGH	protein_coding
chr20	49829240	rs557870084	C	A	59.97	5	0.000170427	29338	451588	ENSG00000237788	transcript	ENST00000429893.1	1	-1	-1	-1	-1	-1	0	splice_donor_variant&intron_variant	n.114+2C>A		HIGH	processed_pseudogene
chr20	49864845		GT	G	60.35	2	6.8171e-05	29338	507402	ENSG00000197818	transcript	ENST00000361573.2	10	-1	-1	-1	-1	-1	0	splice_donor_variant&intron_variant	c.958+2delT		HIGH	protein_coding
chr2	113107387	rs114552534	T	C	60	44	0.00149976	29338	485263	ENSG00000136689	transcript	ENST00000465812.5	1	-1	-1	-1	-1	-1	0	splice_donor_variant&intron_variant	n.172+2T>C		HIGH	processed_transcript
chr2	113111200	rs144291747	G	A	60	4	0.000136342	29338	512973	ENSG00000136689	transcript	ENST00000465812.5	2	-1	-1	-1	-1	-1	0	splice_donor_variant&intron_variant	n.256+1G>A		HIGH	processed_transcript
chr2	113113115		G	A	60	3	0.000102256	29338	514757	ENSG00000136689	transcript	ENST00000465812.5	3	-1	-1	-1	-1	-1	0	splice_donor_variant&intron_variant	n.371+1G>A		HIGH	processed_transcript
chr5	160422892		AG	A	60	1	3.40855e-05	29338	501463	ENSG00000164611	transcript	ENST00000352433.9	3	-1	-1	-1	-1	-1	0	splice_donor_variant&intron_variant	c.276+1delG		HIGH	protein_coding
chr1	17331629	rs67879101	GTGGCC	G	60.18	15263	0.520247	29338	527603	ENSG00000280226	transcript	ENST00000624583.1	1	-1	-1	163	55	62	0	frameshift_variant&splice_donor_variant&splice_region_variant&intron_variant	c.163_166+1delGGCCA	p.Gly55fs	HIGH	protein_coding
chr1	17339814	rs145994637	G	A	60	22	0.000749881	29338	469579	ENSG00000159339	transcript	ENST00000375448.4	6	-1	-1	-1	-1	-1	0	splice_donor_variant&intron_variant	c.652+1G>A		HIGH	protein_coding
chr1	17346135	rs780421882	TGCAGGTATGTGCCCTGCGGG	T	60.05	6	0.000204513	29338	468049	ENSG00000159339	transcript	ENST00000375448.4	9	-1	-1	-1	-1	-1	0	splice_donor_variant&splice_region_variant&intron_variant	c.1047+2_1047+21delTATGTGCCCTGCGGGGCAGG		HIGH	protein_coding
chr7	95315321	rs767367563	C	T	59.98	2	6.8171e-05	29338	495343	ENSG00000005421	transcript	ENST00000222381.7	4	-1	-1	-1	-1	-1	0	splice_donor_variant&intron_variant	c.370+1G>A		HIGH	protein_coding
chr5	56862073	rs1042794332	C	T	60	3	0.000102256	29338	490186	ENSG00000237705	transcript	ENST00000415589.1	1	-1	-1	-1	-1	-1	0	splice_donor_variant&intron_variant	n.91+1G>A		HIGH	antisense
chr1	25484116		G	A	60	9	0.000306769	29338	501276	ENSG00000204178	transcript	ENST00000399766.7	5	715	3294	474	158	437	0	stop_gained&splice_region_variant	c.474G>A	p.Trp158*	HIGH	protein_coding
chr9	27524375		G	A	60	1	3.40855e-05	29338	502196	ENSG00000147896	transcript	ENST00000276943.2	1	62	1140	39	13	207	0	stop_gained	c.39G>A	p.Trp13*	HIGH	protein_coding
chr9	27524544	rs779848842	C	T	60	3	0.000102256	29338	501423	ENSG00000147896	transcript	ENST00000276943.2	1	231	1140	208	70	207	0	stop_gained	c.208C>T	p.Gln70*	HIGH	protein_coding
chr1	12192978	rs1398863216	C	T	60	1	3.40855e-05	29338	479623	ENSG00000028137	transcript	ENST00000376259.6	6	756	3683	667	223	461	0	stop_gained	c.667C>T	p.Arg223*	HIGH	protein_coding
chr1	207677447		C	CT	59.71	2	6.8171e-05	29338	544583	ENSG00000197721	transcript	ENST00000508064.6	2	220	1788	160	54	569	0	frameshift_variant&stop_gained	c.159dupT	p.Glu54fs	HIGH	protein_coding
chr1	207699238	rs781205737	G	T	59.88	3	0.000102256	29338	513253	ENSG00000197721	transcript	ENST00000294997.10	7	1024	1587	1024	342	388	0	stop_gained	c.1024G>T	p.Glu342*	HIGH	nonsense_mediated_decay
chr1	207708260	rs200058088	C	T	60	0	0	29338	502520	ENSG00000197721	transcript	ENST00000508064.6	10	1471	1788	1411	471	569	0	stop_gained	c.1411C>T	p.Gln471*	HIGH	protein_coding
chr1	207708263	rs372948821	C	T	60	2	6.8171e-05	29338	499844	ENSG00000197721	transcript	ENST00000508064.6	10	1474	1788	1414	472	569	0	stop_gained&splice_region_variant	c.1414C>T	p.Gln472*	HIGH	protein_coding
chr3	125107751	rs1449195865	G	A	60	1	3.40855e-05	29338	477835	ENSG00000221955	transcript	ENST00000393469.8	9	1485	3447	1435	479	714	0	stop_gained	c.1435C>T	p.Gln479*	HIGH	protein_coding
chr3	125135714	rs759195788	C	A	60	1	3.40855e-05	29338	500516	ENSG00000221955	transcript	ENST00000393469.8	5	741	3447	691	231	714	0	stop_gained	c.691G>T	p.Glu231*	HIGH	protein_coding
chr3	125135756	rs200658918	C	A	60	37	0.00126116	29338	515458	ENSG00000221955	transcript	ENST00000393469.8	5	699	3447	649	217	714	0	stop_gained	c.649G>T	p.Glu217*	HIGH	protein_coding
chr1	89384209		C	T	60	1	3.40855e-05	29338	500923	ENSG00000183347	transcript	ENST00000370456.4	10	1678	2987	1585	529	633	0	stop_gained	c.1585C>T	p.Gln529*	HIGH	protein_coding
chr6	111591528	rs762395569	G	A	60	1	3.40855e-05	29338	456567	ENSG00000056972	transcript	ENST00000340026.10	3	1181	2785	586	196	574	0	stop_gained	c.586C>T	p.Arg196*	HIGH	protein_coding
chr1	25243603	rs777397599	G	A	60	5	0.000170462	29332	512811	ENSG00000117616	transcript	ENST00000243189.11	4	980	1502	703	235	290	0	stop_gained	c.703C>T	p.Arg235*	HIGH	protein_coding
chr1	25284689		C	T	54.35	4	0.000148412	26952	509563	ENSG00000187010	transcript	ENST00000342055.9	2	265	1557	265	89	493	0	stop_gained	c.265C>T	p.Gln89*	HIGH	protein_coding
chr1	25301036		G	T	59.43	1	3.73023e-05	26808	353823	ENSG00000187010	transcript	ENST00000342055.9	4	577	1557	577	193	493	0	stop_gained	c.577G>T	p.Glu193*	HIGH	protein_coding
chr1	25303327	rs141833592	T	G	43.52	124	0.00461756	26854	355463	ENSG00000187010	transcript	ENST00000342055.9	6	807	1557	807	269	493	0	stop_gained	c.807T>G	p.Tyr269*	HIGH	protein_coding
chr4	2812440	rs1327887266	C	T	60	1	3.40855e-05	29338	465387	ENSG00000087266	transcript	ENST00000442312.6	1	222	9211	43	15	589	0	stop_gained	c.43C>T	p.Arg15*	HIGH	protein_coding
chr4	2832401		A	T	60	7	0.000238598	29338	450552	ENSG00000087266	transcript	ENST00000503393.6	11	1687	9158	1648	550	618	0	stop_gained	c.1648A>T	p.Lys550*	HIGH	protein_coding
chr12	6329881		A	T	60	1	3.40855e-05	29338	471935	ENSG00000067182	transcript	ENST00000162749.6	9	1254	2223	954	318	455	0	stop_gained	c.954T>A	p.Tyr318*	HIGH	protein_coding
chr12	6330481	rs759018678	C	A	60	7	0.000238598	29338	438768	ENSG00000067182	transcript	ENST00000539372.5	7	1024	1063	856	286	297	0	stop_gained	c.856G>T	p.Gly286*	HIGH	protein_coding
chr22	37143532		C	T	60	2	6.8171e-05	29338	496372	ENSG00000100385	transcript	ENST00000216223.9	3	391	4113	192	64	551	0	stop_gained	c.192G>A	p.Trp64*	HIGH	protein_coding
chr8	23199421	rs140805563	G	A	60	2	6.8171e-05	29338	475474	ENSG00000104689	transcript	ENST00000221132.7	8	924	2714	859	287	468	0	stop_gained	c.859C>T	p.Arg287*	HIGH	protein_coding
chr8	23200693	rs770623755	C	A	60	2	6.8171e-05	29338	472394	ENSG00000104689	transcript	ENST00000221132.7	5	762	2714	697	233	468	0	stop_gained	c.697G>T	p.Glu233*	HIGH	protein_coding
chr8	23201917	rs1355268933	C	A	58.47	17	0.000579453	29338	477977	ENSG00000104689	transcript	ENST00000221132.7	4	585	2714	520	174	468	0	stop_gained&splice_region_variant	c.520G>T	p.Glu174*	HIGH	protein_coding
chr8	11549097	rs754227902	C	T	60	1	3.40855e-05	29338	486315	ENSG00000136573	transcript	ENST00000259089.8	5	935	2606	343	115	505	0	stop_gained	c.343C>T	p.Arg115*	HIGH	protein_coding
chr8	11561391		C	A	60	2	6.8171e-05	29338	485156	ENSG00000136573	transcript	ENST00000259089.8	11	1711	2606	1119	373	505	0	stop_gained	c.1119C>A	p.Cys373*	HIGH	protein_coding
chr6	31138679	rs753876631	G	T,*	57.16	9,1	0	29338	431648	ENSG00000204540	transcript	ENST00000259881.9	5	356	908	67	23	152	0	stop_gained	c.67G>T	p.Gly23*	HIGH	protein_coding
chr6	133525089	rs774508799	C	T	60	1	3.40855e-05	29338	512290	ENSG00000112319	transcript	ENST00000452339.6	18	2207	2411	1651	551	585	0	stop_gained	c.1651C>T	p.Arg551*	HIGH	protein_coding
chr6	159039134		G	A	60	1	3.40855e-05	29338	495226	ENSG00000164691	transcript	ENST00000367066.7	8	1095	3887	763	255	731	0	stop_gained	c.763C>T	p.Gln255*	HIGH	protein_coding
chr17	47733788		G	GCATTGGATTAAAAAATTATGCTGAATACCAGGTAGGATGTGCTTTTCAAAATAGTATGTTCCC,GCATTGGATTAAAAAATTATGCTGAATACCAGGTAGGATGTGCTTTTC	60	1,1	0	29336	407542	ENSG00000073861	transcript	ENST00000177694.1	1	546	2572	335	112	535	0	frameshift_variant&stop_gained	c.334_335insCATTGGATTAAAAAATTATGCTGAATACCAGGTAGGATGTGCTTTTC	p.Asp112fs	HIGH	protein_coding
chr1	113864227	rs556282920	C	T	60	1	3.40855e-05	29338	453856	ENSG00000134242	transcript	ENST00000529045.1	2	373	527	243	81	92	0	stop_gained	c.243G>A	p.Trp81*	HIGH	nonsense_mediated_decay
chr16	30946839		G	T	60	2	6.8171e-05	29338	463648	ENSG00000099364	transcript	ENST00000565939.1	2	108	817	106	36	121	0	stop_gained&splice_region_variant	c.106G>T	p.Glu36*	HIGH	protein_coding
chr20	46127987	rs1268964402	C	T	60	1	3.40855e-05	29338	519440	ENSG00000101017	transcript	ENST00000620709.4	5	478	1522	412	138	151	0	stop_gained	c.412C>T	p.Gln138*	HIGH	protein_coding
chr20	46128155		A	T	60	2	6.8171e-05	29338	436317	ENSG00000101017	transcript	ENST00000372285.7	7	649	1729	577	193	277	0	stop_gained	c.577A>T	p.Arg193*	HIGH	protein_coding
chr20	46128340		C	T	60	1	3.40855e-05	29338	428921	ENSG00000101017	transcript	ENST00000372276.7	7	623	1623	595	199	203	0	stop_gained	c.595C>T	p.Gln199*	HIGH	protein_coding
chr1	247429661		G	T	60	1	3.40855e-05	29338	487881	ENSG00000162711	transcript	ENST00000336119.7	4	2979	4170	2233	745	1036	0	stop_gained	c.2233G>T	p.Glu745*	HIGH	protein_coding
chr1	160549938	rs200129612	G	A	60	2	6.8171e-05	29338	486008	ENSG00000066294	transcript	ENST00000368051.3	5	869	965	802	268	272	0	stop_gained	c.802C>T	p.Arg268*	HIGH	protein_coding
chr20	51516828	rs1305798984	G	A	60	6	0.000204513	29338	483454	ENSG00000101096	transcript	ENST00000396009.7	3	1508	7437	1288	430	925	0	stop_gained	c.1288C>T	p.Arg430*	HIGH	protein_coding
chr1	161671427	rs10917661	C	T	57.4	3	0.000102256	29338	503537	ENSG00000072694	transcript	ENST00000358671.9	3	250	2115	169	57	310	0	stop_gained	c.169C>T	p.Gln57*	HIGH	protein_coding
chr1	161505518		G	A	60	2	6.8171e-05	29338	502515	ENSG00000143226	transcript	ENST00000271450.10	1	89	2412	51	17	317	0	stop_gained	c.51G>A	p.Trp17*	HIGH	protein_coding
chr1	161506414	rs9427397	C	T	58.27	4573	0.155873	29338	497364	ENSG00000143226	transcript	ENST00000271450.10	3	225	2412	187	63	317	0	stop_gained	c.187C>T	p.Gln63*	HIGH	protein_coding
chr1	161509864		G	T	60	1	3.40855e-05	29338	506056	ENSG00000143226	transcript	ENST00000271450.10	4	447	2412	409	137	317	0	stop_gained	c.409G>T	p.Glu137*	HIGH	protein_coding
chr1	161510888	rs199502630	C	T	60	1	3.40855e-05	29338	482501	ENSG00000143226	transcript	ENST00000467525.5	3	562	1642	562	188	190	0	stop_gained	c.562C>T	p.Arg188*	HIGH	nonsense_mediated_decay
chr1	161513924		C	T	59.67	11	0.00037494	29338	512473	ENSG00000143226	transcript	ENST00000271450.10	6	810	2412	772	258	317	0	stop_gained	c.772C>T	p.Gln258*	HIGH	protein_coding
chr1	198694116	rs1204068373	C	T	60	8	0.000272684	29338	472320	ENSG00000081237	transcript	ENST00000413409.6	4	283	1338	199	67	87	0	stop_gained	c.199C>T	p.Arg67*	HIGH	protein_coding
chr1	198742338		C	T	60	1	3.40855e-05	29338	510024	ENSG00000081237	transcript	ENST00000442510.6	25	2809	5164	2668	890	1306	0	stop_gained	c.2668C>T	p.Arg890*	HIGH	protein_coding
chr1	161543058	rs148343635	C	T	60	1	3.40925e-05	29332	483965	ENSG00000203747	transcript	ENST00000367969.7	5	1011	2310	827	276	290	0	stop_gained	c.827G>A	p.Trp276*	HIGH	protein_coding
chr1	207511573	rs764542666	C	T	60	1	3.40878e-05	29336	501910	ENSG00000203710	transcript	ENST00000400960.6	4	446	6959	406	136	2039	0	stop_gained	c.406C>T	p.Arg136*	HIGH	protein_coding
chr1	207611827		G	A	60	1	3.40855e-05	29338	491342	ENSG00000203710	transcript	ENST00000400960.6	30	5136	6959	5096	1699	2039	0	stop_gained	c.5096G>A	p.Trp1699*	HIGH	protein_coding
chr1	207614408	rs55749440	C	T	57.62	2	6.8171e-05	29338	507517	ENSG00000203710	transcript	ENST00000400960.6	32	5270	6959	5230	1744	2039	0	stop_gained	c.5230C>T	p.Arg1744*	HIGH	protein_coding
chr1	207618226	rs769117496	C	T	60	8	0.000272684	29338	495282	ENSG00000203710	transcript	ENST00000400960.6	34	5735	6959	5695	1899	2039	0	stop_gained	c.5695C>T	p.Gln1899*	HIGH	protein_coding
chr1	207630590	rs777810077	C	T	60	2	6.81849e-05	29332	506373	ENSG00000203710	transcript	ENST00000400960.6	38	6116	6959	6076	2026	2039	0	stop_gained	c.6076C>T	p.Arg2026*	HIGH	protein_coding
chr2	233265064		C	T	60	2	6.8171e-05	29338	503537	ENSG00000085978	transcript	ENST00000392017.8	5	819	3405	562	188	607	0	stop_gained	c.562C>T	p.Gln188*	HIGH	protein_coding
chr4	153702933	rs1361980075	G	A	60	3	0.000102256	29338	506332	ENSG00000137462	transcript	ENST00000260010.6	1	1434	4200	26	9	784	0	stop_gained	c.26G>A	p.Trp9*	HIGH	protein_coding
chr4	153704246	rs62323857	C	T	60	2	6.8171e-05	29338	509638	ENSG00000137462	transcript	ENST00000260010.6	1	2747	4200	1339	447	784	0	stop_gained	c.1339C>T	p.Arg447*	HIGH	protein_coding
chr5	96783107	rs146423238	G	A,T	60	188,1	0	29338	495292	ENSG00000164307	transcript	ENST00000296754.7	15	2487	5495	2229	743	948	0	stop_gained	c.2229C>A	p.Cys743*	HIGH	protein_coding
chr5	96783163	rs780170182	G	A	60	5	0.000170427	29338	502383	ENSG00000164307	transcript	ENST00000296754.7	15	2431	5495	2173	725	948	0	stop_gained	c.2173C>T	p.Arg725*	HIGH	protein_coding
chr5	96793462		C	A	60	1	3.41087e-05	29318	496699	ENSG00000164307	transcript	ENST00000296754.7	7	1384	5495	1126	376	948	0	stop_gained	c.1126G>T	p.Glu376*	HIGH	protein_coding
chr5	96803539		G	A	60	2	6.8171e-05	29338	476982	ENSG00000164307	transcript	ENST00000296754.7	2	646	5495	388	130	948	0	stop_gained	c.388C>T	p.Gln130*	HIGH	protein_coding
chr2	161179651		G	T	60	1	3.40901e-05	29334	514684	ENSG00000136560	transcript	ENST00000402568.5	3	304	878	163	55	239	0	stop_gained	c.163G>T	p.Gly55*	HIGH	protein_coding
chr2	112830550	rs1450912983	TGGG	T	60	46	0.00156793	29338	532018	ENSG00000125538	transcript	ENST00000263341.6	7	831	1631	618	206	269	0	stop_gained&disruptive_inframe_deletion	c.618_620delCCC	p.Tyr206_Pro207delinsTer	HIGH	protein_coding
chr5	40692214	rs765298065	C	T	60	2	6.8171e-05	29338	466723	ENSG00000171522	transcript	ENST00000302472.3	3	2327	3848	1303	435	488	0	stop_gained	c.1303C>T	p.Arg435*	HIGH	protein_coding
chr5	40716150	rs374867746	G	A	60	1	3.40855e-05	29338	521861	ENSG00000113638	transcript	ENST00000337702.4	5	937	2612	784	262	262	0	stop_gained	c.784C>T	p.Arg262*	HIGH	protein_coding
chr8	73991522		C	G	60	1	3.40855e-05	29338	504897	ENSG00000154589	transcript	ENST00000284818.6	1	171	607	80	27	160	0	stop_gained	c.80C>G	p.Ser27*	HIGH	protein_coding
chr8	74028981		C	CAGGAGAATCGCTTGAACCCGGGAGGTGAAGGTTG,G	60	1,1	0	29338	505333	ENSG00000154589	transcript	ENST00000284818.6	5	502	607	411	137	160	0	frameshift_variant&stop_gained	c.410_411insAGGAGAATCGCTTGAACCCGGGAGGTGAAGGTTG	p.Ile138fs	HIGH	protein_coding
chr6	43780766	rs769957944	C	T	60	1	3.40855e-05	29338	456911	ENSG00000112715	transcript	ENST00000372055.8	6	997	1286	997	333	412	0	stop_gained	c.997C>T	p.Arg333*	HIGH	protein_coding
chr1	154434534	rs772004489	C	T	60	3	0.000102256	29338	449396	ENSG00000160712	transcript	ENST00000512471.1	4	478	527	463	155	169	0	stop_gained	c.463C>T	p.Arg155*	HIGH	protein_coding
chr6	26092860	rs780246573	C	G,T	60	1,5	0	29338	494117	ENSG00000010704	transcript	ENST00000357618.9	4	914	5286	792	264	348	0	stop_gained	c.792C>G	p.Tyr264*	HIGH	protein_coding
chr3	119817183		C	T	60	2	6.8171e-05	29338	485956	ENSG00000144852	transcript	ENST00000337940.4	9	1441	2743	1393	465	473	0	stop_gained	c.1393C>T	p.Gln465*	HIGH	protein_coding
chr3	133777165		A	AGGGT	48.94	2	6.8171e-05	29338	491400	ENSG00000091513	transcript	ENST00000402696.7	16	2475	2968	1990	664	698	0	frameshift_variant&stop_gained	c.1989_1990insGGGT	p.Asn664fs	HIGH	protein_coding
chr7	100122315	rs756675979	C	T	60	40	0.00136342	29338	471459	ENSG00000166997	transcript	ENST00000262932.4	2	307	1502	175	59	248	0	stop_gained	c.175C>T	p.Arg59*	HIGH	protein_coding
chr7	100122377	rs576563048	C	G,T	60	3,1	0	29338	480055	ENSG00000166997	transcript	ENST00000262932.4	2	369	1502	237	79	248	0	stop_gained	c.237C>G	p.Tyr79*	HIGH	protein_coding
chr7	100122385		C	G	60	3	0.000102256	29338	475143	ENSG00000166997	transcript	ENST00000262932.4	2	377	1502	245	82	248	0	stop_gained&splice_region_variant	c.245C>G	p.Ser82*	HIGH	protein_coding
chr7	100122513		T	G	60	3	0.000102256	29338	469656	ENSG00000166997	transcript	ENST00000262932.4	3	410	1502	278	93	248	0	stop_gained	c.278T>G	p.Leu93*	HIGH	protein_coding
chr21	33414937		C	G	60	3	0.000102256	29338	489971	ENSG00000159128	transcript	ENST00000290219.10	2	771	2221	123	41	337	0	stop_gained	c.123C>G	p.Tyr41*	HIGH	protein_coding
chr19	48221854	rs1205153080	G	A	60	4	0.000136342	29338	498402	ENSG00000105483	transcript	ENST00000519302.6	6	503	751	394	132	132	0	stop_gained&splice_region_variant	c.394C>T	p.Arg132*	HIGH	nonsense_mediated_decay
chr19	48230468		G	T	60	1	3.40855e-05	29338	487495	ENSG00000105483	transcript	ENST00000391898.7	7	1048	5263	1005	335	537	0	stop_gained	c.1005C>A	p.Tyr335*	HIGH	protein_coding
chr5	140632107		T	A	60	3	0.000102256	29338	487767	ENSG00000170458	transcript	ENST00000302014.10	2	1507	1886	877	293	375	0	stop_gained	c.877A>T	p.Lys293*	HIGH	protein_coding
chr6	20546471	rs779801039	C	T	60	11	0.00037494	29338	503434	ENSG00000145996	transcript	ENST00000274695.8	3	288	3272	121	41	579	0	stop_gained	c.121C>T	p.Arg41*	HIGH	protein_coding
chr1	223111196	rs867343572	G	T	60	6	0.000204513	29338	512218	ENSG00000187554	transcript	ENST00000366881.5	6	2477	3368	1836	612	858	0	stop_gained	c.1836C>A	p.Tyr612*	HIGH	protein_coding
chr1	223111858	rs5744168	G	A	60	2017	0.0687504	29338	503534	ENSG00000187554	transcript	ENST00000366881.5	6	1815	3368	1174	392	858	0	stop_gained	c.1174C>T	p.Arg392*	HIGH	protein_coding
chr1	223112259	rs138703616	A	T	60	198	0.00674893	29338	500394	ENSG00000187554	transcript	ENST00000366881.5	6	1414	3368	773	258	858	0	stop_gained	c.773T>A	p.Leu258*	HIGH	protein_coding
chr19	52949878	rs146901011	G	A	59.96	37	0.00126125	29336	522752	ENSG00000180257	transcript	ENST00000357666.8	5	2198	2697	1897	633	651	0	stop_gained	c.1897C>T	p.Gln633*	HIGH	protein_coding
chr19	52950622	rs373586900	G	A	42.69	1	3.40855e-05	29338	559913	ENSG00000180257	transcript	ENST00000357666.8	5	1454	2697	1153	385	651	0	stop_gained	c.1153C>T	p.Gln385*	HIGH	protein_coding
chr19	52950630	rs142612844	G	T,A	57.61	4,10	0	29338	558783	ENSG00000180257	transcript	ENST00000357666.8	5	1446	2697	1145	382	651	0	stop_gained	c.1145C>A	p.Ser382*	HIGH	protein_coding
chr19	52950721	rs535973683	G	A	14.22	1	3.40855e-05	29338	543057	ENSG00000180257	transcript	ENST00000357666.8	5	1355	2697	1054	352	651	0	stop_gained	c.1054C>T	p.Arg352*	HIGH	protein_coding
chr19	52951117	rs79991347	G	A	60.05	26	0.000886223	29338	524793	ENSG00000180257	transcript	ENST00000357666.8	5	959	2697	658	220	651	0	stop_gained	c.658C>T	p.Gln220*	HIGH	protein_coding
chr20	49823093	rs375515621	C	T	60	1	3.40855e-05	29338	496265	ENSG00000197818	transcript	ENST00000361573.2	3	283	6094	241	81	581	0	stop_gained	c.241C>T	p.Arg81*	HIGH	protein_coding
chr20	49845107		T	G	60	1	3.40855e-05	29338	515934	ENSG00000197818	transcript	ENST00000361573.2	5	462	6094	420	140	581	0	stop_gained	c.420T>G	p.Tyr140*	HIGH	protein_coding
chr1	152910065	rs149812110	C	T	60	7	0.000238598	29338	517808	ENSG00000163207	transcript	ENST00000368764.3	2	332	2153	268	90	585	0	stop_gained	c.268C>T	p.Gln90*	HIGH	protein_coding
chr1	152910137		C	T	60	1	3.40855e-05	29338	534509	ENSG00000163207	transcript	ENST00000368764.3	2	404	2153	340	114	585	0	stop_gained	c.340C>T	p.Gln114*	HIGH	protein_coding
chr1	152910191	rs1170536275	C	T	60	5	0.000170427	29338	529546	ENSG00000163207	transcript	ENST00000368764.3	2	458	2153	394	132	585	0	stop_gained	c.394C>T	p.Gln132*	HIGH	protein_coding
chr1	152910194		C	T	60	1	3.40855e-05	29338	530063	ENSG00000163207	transcript	ENST00000368764.3	2	461	2153	397	133	585	0	stop_gained	c.397C>T	p.Gln133*	HIGH	protein_coding
chr1	152911142	rs867997509	C	T	14.12	1	3.40855e-05	29338	531179	ENSG00000163207	transcript	ENST00000368764.3	2	1409	2153	1345	449	585	0	stop_gained	c.1345C>T	p.Gln449*	HIGH	protein_coding
chr1	17329015		A	C,*	7.9	1,66	0	29334	434764	ENSG00000280226	transcript	ENST00000624583.1	2	186	189	186	62	62	0	stop_gained	c.186T>G	p.Tyr62*	HIGH	protein_coding
chr1	17338062		G	T	60	2	6.8171e-05	29338	488309	ENSG00000159339	transcript	ENST00000375448.4	5	459	2267	433	145	663	0	stop_gained	c.433G>T	p.Gly145*	HIGH	protein_coding
chr1	17346047		TTCCTGAAGTCAGTGACTACTCTGGCCATGAAAGCCA	T	60	2	6.8171e-05	29338	470856	ENSG00000159339	transcript	ENST00000375448.4	9	982	2267	956	319	663	0	stop_gained&disruptive_inframe_deletion	c.956_991delTCCTGAAGTCAGTGACTACTCTGGCCATGAAAGCCA	p.Phe319_Lys331delinsTer	HIGH	protein_coding
chr1	17356411	rs151325956	C	T	60	1	3.40855e-05	29338	474891	ENSG00000159339	transcript	ENST00000375448.4	13	1536	2267	1510	504	663	0	stop_gained	c.1510C>T	p.Gln504*	HIGH	protein_coding
chr7	95308069	rs1200174154	G	A	59.72	3	0.000102263	29336	504246	ENSG00000005421	transcript	ENST00000222381.7	6	872	2568	640	214	355	0	stop_gained	c.640C>T	p.Arg214*	HIGH	protein_coding
chr5	132542043		A	C	60	1	3.40855e-05	29338	517241	ENSG00000113525	transcript	ENST00000231454.5	3	322	816	278	93	134	0	stop_gained	c.278T>G	p.Leu93*	HIGH	protein_coding
chr20	23877598	rs776078785	G	T	59.87	1498	0.0510601	29338	515704	ENSG00000170367	transcript	ENST00000304710.4	2	326	756	252	84	142	0	stop_gained	c.252C>A	p.Tyr84*	HIGH	protein_coding
chr1	207645235	rs533941029	T	G	60	1	3.40855e-05	29338	490258	ENSG00000197721	transcript	ENST00000508064.6	1	62	1788	2	1	569	0	start_lost	c.2T>G	p.Met1?	HIGH	protein_coding
chr6	111601214		T	C	60	1	3.40855e-05	29338	491563	ENSG00000056972	transcript	ENST00000340026.10	2	596	2785	1	1	574	0	start_lost	c.1A>G	p.Met1?	HIGH	protein_coding
chr4	2820618		A	G	60	4	0.000136342	29338	504007	ENSG00000087266	transcript	ENST00000452765.6	2	121	2265	1	1	561	0	start_lost	c.1A>G	p.Met1?	HIGH	protein_coding
chr8	11548071		T	C	60	7	0.000238598	29338	426443	ENSG00000136573	transcript	ENST00000529894.1	3	294	2017	2	1	434	0	start_lost	c.2T>C	p.Met1?	HIGH	protein_coding
chr6	106086555	rs373464776	T	C	60	18	0.000613539	29338	489676	ENSG00000057657	transcript	ENST00000369096.8	1	236	5164	2	1	825	0	start_lost	c.2T>C	p.Met1?	HIGH	protein_coding
chr5	96800959		A	T	60	8	0.000272684	29338	504301	ENSG00000164307	transcript	ENST00000508227.5	3	530	555	2	1	8	0	start_lost	c.2T>A	p.Met1?	HIGH	protein_coding
chr2	112836229	rs1427454926	T	C	60	2	6.8171e-05	29338	501696	ENSG00000125538	transcript	ENST00000263341.6	2	212	1631	1	1	269	0	start_lost	c.1A>G	p.Met1?	HIGH	protein_coding
chr3	133754552		T	G	60	4	0.000136342	29338	498897	ENSG00000091513	transcript	ENST00000482271.5	3	258	659	2	1	133	0	start_lost	c.2T>G	p.Met1?	HIGH	protein_coding
chr7	100122799	rs755474234	A	G	60	3	0.000102256	29338	481108	ENSG00000166997	transcript	ENST00000483756.5	4	614	721	1	1	35	0	start_lost	c.1A>G	p.Met1?	HIGH	protein_coding
chr19	48241018	rs571765227	C	T	60	1	3.40855e-05	29338	506525	ENSG00000105483	transcript	ENST00000391898.7	1	46	5263	3	1	537	0	start_lost	c.3G>A	p.Met1?	HIGH	protein_coding
chr5	140633069		C	T	60	1	3.40855e-05	29338	464718	ENSG00000170458	transcript	ENST00000302014.10	1	633	1886	3	1	375	0	start_lost&splice_region_variant	c.3G>A	p.Met1?	HIGH	protein_coding
chr4	102510933	rs188317269	A	G	60	8	0.000272702	29336	489817	ENSG00000109320	transcript	ENST00000511926.5	2	388	609	1	1	73	0	start_lost	c.1A>G	p.Met1?	HIGH	protein_coding
chr4	102510935		G	T	60	13	0.000443142	29336	490664	ENSG00000109320	transcript	ENST00000511926.5	2	390	609	3	1	73	0	start_lost	c.3G>T	p.Met1?	HIGH	protein_coding
chr20	49812925	rs76846045	G	T	60.01	259	0.00882934	29334	460976	ENSG00000197818	transcript	ENST00000361573.2	1	45	6094	3	1	581	0	start_lost	c.3G>T	p.Met1?	HIGH	protein_coding
chr1	152909799	rs61731344	T	C	60	64	0.00218147	29338	502874	ENSG00000163207	transcript	ENST00000368764.3	2	66	2153	2	1	585	0	start_lost	c.2T>C	p.Met1?	HIGH	protein_coding
chr5	160422588	rs76271047	A	G	60	55	0.0018747	29338	517895	ENSG00000164611	transcript	ENST00000517480.1	2	321	684	1	1	120	0	start_lost	c.1A>G	p.Met1?	HIGH	protein_coding
chr20	23879675		A	T	60	15	0.000511282	29338	462919	ENSG00000170367	transcript	ENST00000304710.4	1	76	756	2	1	142	0	start_lost	c.2T>A	p.Met1?	HIGH	protein_coding
chr1	25448822		TTTTG	T	60	1	3.41041e-05	28774	511770	ENSG00000204178	transcript	ENST00000374343.4	3	422	3917	243	81	664	0	frameshift_variant	c.243_246delTTGT	p.Cys82fs	HIGH	protein_coding
chr9	27359068		A	AGG	60	1	3.40855e-05	28774	485845	ENSG00000120162	transcript	ENST00000262244.5	3	1011	6454	586	196	216	0	frameshift_variant	c.586_587insCC	p.Met196fs	HIGH	protein_coding
chr9	27524366	rs144060127	G	GTGTT	60	725	0.024712	28774	497221	ENSG00000147896	transcript	ENST00000276943.2	1	61	1140	38	13	207	0	frameshift_variant	c.34_37dupTTGT	p.Trp13fs	HIGH	protein_coding
chr9	27524579	rs771978968	GGA	G	60	3	0.000102256	28774	503454	ENSG00000147896	transcript	ENST00000276943.2	1	267	1140	244	82	207	0	frameshift_variant	c.244_245delGA	p.Asp82fs	HIGH	protein_coding
chr9	27524582	rs773495376	C	CCT	60	3	0.000102256	28774	504583	ENSG00000147896	transcript	ENST00000276943.2	1	270	1140	247	83	207	0	frameshift_variant	c.246_247insCT	p.Ile83fs	HIGH	protein_coding
chr6	52237008	rs11465552	CAG	C	60.09	6	0.000204513	28774	503177	ENSG00000112116	transcript	ENST00000336123.4	3	522	850	413	138	163	0	frameshift_variant	c.413_414delCT	p.Ser138fs	HIGH	protein_coding
chr6	52238886		AT	A	60.19	1	3.40855e-05	28774	486398	ENSG00000112116	transcript	ENST00000336123.4	2	205	850	97	33	163	0	frameshift_variant	c.97delA	p.Ile33fs	HIGH	protein_coding
chr1	207677412	rs529897154	CT	C	60.02	44	0.00149976	28774	534443	ENSG00000197721	transcript	ENST00000508064.6	2	183	1788	123	41	569	0	frameshift_variant	c.123delT	p.Pro42fs	HIGH	protein_coding
chr1	207677447		C	CT	59.71	2	6.8171e-05	28774	544583	ENSG00000197721	transcript	ENST00000508064.6	2	220	1788	160	54	569	0	frameshift_variant&stop_gained	c.159dupT	p.Glu54fs	HIGH	protein_coding
chr1	207723621	rs755983888	CA	C	60.16	1	3.40855e-05	28774	495904	ENSG00000197721	transcript	ENST00000508064.6	12	1707	1788	1647	549	569	0	frameshift_variant	c.1647delA	p.His550fs	HIGH	protein_coding
chr3	125107539		TC	T	60.15	14	0.000477197	28774	474509	ENSG00000221955	transcript	ENST00000393469.8	9	1696	3447	1646	549	714	0	frameshift_variant	c.1646delG	p.Gly549fs	HIGH	protein_coding
chr3	125110229	rs758326699	TG	T	60	1	3.40855e-05	28774	480352	ENSG00000221955	transcript	ENST00000393469.8	8	1068	3447	1018	340	714	0	frameshift_variant	c.1018delC	p.Gln340fs	HIGH	protein_coding
chr1	89378107		AC	A	60.4	1	3.40855e-05	28774	496819	ENSG00000183347	transcript	ENST00000370456.4	4	419	2987	326	109	633	0	frameshift_variant	c.326delC	p.Pro109fs	HIGH	protein_coding
chr1	89381717		TA	T	60	2	6.8171e-05	28774	493059	ENSG00000183347	transcript	ENST00000370456.4	7	989	2987	896	299	633	0	frameshift_variant	c.896delA	p.Tyr299fs	HIGH	protein_coding
chr1	89382804		GCA	G	60.08	7	0.000238598	28774	498974	ENSG00000183347	transcript	ENST00000370456.4	8	1389	2987	1296	432	633	0	frameshift_variant	c.1296_1297delCA	p.His432fs	HIGH	protein_coding
chr6	32847118		GTACA	G	58.24	1	3.40855e-05	28774	491931	ENSG00000168394	transcript	ENST00000354258.4	10	2331	2959	2166	722	808	0	frameshift_variant	c.2166_2169delTGTA	p.Val723fs	HIGH	protein_coding
chr6	32847126		G	GA	58.24	1	3.40855e-05	28774	489202	ENSG00000168394	transcript	ENST00000354258.4	10	2323	2959	2161	721	808	0	frameshift_variant	c.2161_2162insT	p.Pro721fs	HIGH	protein_coding
chr6	111591381		ACT	A	60	1	3.40855e-05	28774	463701	ENSG00000056972	transcript	ENST00000340026.10	3	1327	2785	731	244	574	0	frameshift_variant	c.731_732delAG	p.Glu244fs	HIGH	protein_coding
chr2	191030971		C	CT	60.44	1	3.40855e-05	28774	507563	ENSG00000138378	transcript	ENST00000358470.8	23	2478	2769	2220	740	748	0	frameshift_variant&splice_region_variant	c.2220dupA	p.Met741fs	HIGH	protein_coding
chr1	25245261		C	CG	60	1	3.40855e-05	28774	492080	ENSG00000117616	transcript	ENST00000243189.11	3	837	1502	560	187	290	0	frameshift_variant	c.560dupC	p.Lys188fs	HIGH	protein_coding
chr1	25246580		TC	T	60.05	6	0.000204513	28774	501215	ENSG00000117616	transcript	ENST00000243189.11	2	660	1502	383	128	290	0	frameshift_variant	c.383delG	p.Gly128fs	HIGH	protein_coding
chr1	25300925	rs748783394	T	TCTTACTGGGTTTTATTGCAGACAGACTACCACATGAA	56.63	126	0.00469869	26816	361754	ENSG00000187010	transcript	ENST00000342055.9	4	505	1557	505	169	493	0	frameshift_variant	c.487-19_504dupTTACTGGGTTTTATTGCAGACAGACTACCACATGAAC	p.Met169fs	HIGH	protein_coding
chr1	25306712	rs763156034	C	CT	57.26	2	7.46046e-05	26808	349766	ENSG00000187010	transcript	ENST00000342055.9	7	1057	1557	1057	353	493	0	frameshift_variant	c.1056_1057insT	p.Gly353fs	HIGH	protein_coding
chr1	25306715	rs766625850	AG	A	57.73	2	7.45935e-05	26812	351422	ENSG00000187010	transcript	ENST00000342055.9	7	1060	1557	1060	354	493	0	frameshift_variant	c.1060delG	p.Ala354fs	HIGH	protein_coding
chr4	2829629	rs747250901	GC	G	60.06	2	6.8171e-05	28774	465186	ENSG00000087266	transcript	ENST00000503393.6	8	934	9158	895	299	618	0	frameshift_variant	c.895delC	p.His299fs	HIGH	protein_coding
chr12	6330495		CT	C	60.32	1	3.40855e-05	28774	440565	ENSG00000067182	transcript	ENST00000539372.5	7	1009	1063	841	281	297	0	frameshift_variant	c.841delA	p.Ser281fs	HIGH	protein_coding
chr12	6331975	rs542819254	T	TA	54.67	12	0.00040911	29332	427558	ENSG00000067182	transcript	ENST00000366159.8	6	603	1339	569	190	218	0	frameshift_variant	c.569_570insT	p.Gly191fs	HIGH	protein_coding
chr22	37142689	rs766162445	T	TC	60	1	3.40855e-05	28774	456415	ENSG00000100385	transcript	ENST00000440958.1	2	163	499	163	55	105	0	frameshift_variant	c.163dupG	p.Glu55fs	HIGH	nonsense_mediated_decay
chr9	27548407		C	CT	38.06	2	6.82035e-05	29324	471693	ENSG00000147894	transcript	ENST00000380003.7	11	1338	3200	1274	425	481	0	frameshift_variant	c.1274dupA	p.Pro426fs	HIGH	protein_coding
chr22	17108565		GCGGCA	G	60	1	3.40855e-05	28774	430667	ENSG00000177663	transcript	ENST00000319363.10	13	1482	8607	1349	450	866	0	frameshift_variant	c.1349_1353delGCACG	p.Gly450fs	HIGH	protein_coding
chr22	17108755		CGTCCCCGACCTGTTCGG	C	60.14	2	6.8171e-05	28774	451512	ENSG00000177663	transcript	ENST00000319363.10	13	1670	8607	1537	513	866	0	frameshift_variant	c.1537_1553delGTCCCCGACCTGTTCGG	p.Val513fs	HIGH	protein_coding
chr8	23191833	rs1304811811	G	GT	57.19	39	0.00132933	28774	487215	ENSG00000104689	transcript	ENST00000221132.7	10	1332	2714	1267	423	468	0	frameshift_variant	c.1267_1268insA	p.Ala423fs	HIGH	protein_coding
chr8	23191835	rs1256886163	GTT	G	57.12	38	0.00129525	28774	484982	ENSG00000104689	transcript	ENST00000221132.7	10	1330	2714	1264	422	468	0	frameshift_variant	c.1264_1265delAA	p.Asn422fs	HIGH	protein_coding
chr8	23191841	rs1215932363	T	TA	60	38	0.00129525	28774	485605	ENSG00000104689	transcript	ENST00000221132.7	10	1324	2714	1259	420	468	0	frameshift_variant	c.1259_1260insT	p.Arg421fs	HIGH	protein_coding
chr8	23200551	rs754367469	CG	C	60.29	1	3.40855e-05	28774	480162	ENSG00000104689	transcript	ENST00000221132.7	6	817	2714	752	251	468	0	frameshift_variant	c.752delC	p.Pro251fs	HIGH	protein_coding
chr8	23201905	rs1429291601	T	TCA	58.46	14	0.000477197	28774	480805	ENSG00000104689	transcript	ENST00000221132.7	4	596	2714	531	177	468	0	frameshift_variant	c.531_532insTG	p.Ser178fs	HIGH	protein_coding
chr8	23201909	rs1431502160	CT	C	58.49	14	0.000477197	28774	480770	ENSG00000104689	transcript	ENST00000221132.7	4	592	2714	527	176	468	0	frameshift_variant	c.527delA	p.Glu176fs	HIGH	protein_coding
chr8	23201913	rs1172643722	TC	T	58.49	14	0.000477197	28774	479786	ENSG00000104689	transcript	ENST00000221132.7	4	588	2714	523	175	468	0	frameshift_variant	c.523delG	p.Glu175fs	HIGH	protein_coding
chr8	23202752	rs758684565	C	CTA	60	0	0	28774	506970	ENSG00000104689	transcript	ENST00000221132.7	3	477	2714	412	138	468	0	frameshift_variant	c.411_412dupTA	p.Arg138fs	HIGH	protein_coding
chr8	23212200		AG	A	60	1	3.40855e-05	28774	493516	ENSG00000104689	transcript	ENST00000221132.7	2	383	2714	318	106	468	0	frameshift_variant	c.318delC	p.Ser107fs	HIGH	protein_coding
chr8	23224969		CG	C	60	1	3.40855e-05	28774	408946	ENSG00000104689	transcript	ENST00000221132.7	1	157	2714	92	31	468	0	frameshift_variant	c.92delC	p.Ala31fs	HIGH	protein_coding
chr1	159714442		TGA	T	60.32	2	6.8171e-05	28774	495880	ENSG00000132693	transcript	ENST00000255030.9	1	147	2015	42	14	224	0	frameshift_variant	c.42_43delTC	p.His15fs	HIGH	protein_coding
chr18	12785822	rs751791008	A	AT	60	1	3.40855e-05	28774	514928	ENSG00000175354	transcript	ENST00000327283.7	10	1361	1706	1164	388	387	0	frameshift_variant	c.1164dupA		HIGH	protein_coding
chr18	12788125		TTTGA	T	60.07	17	0.000579453	28774	514910	ENSG00000175354	transcript	ENST00000585666.5	4	412	812	408	136	150	0	frameshift_variant	c.408_411delTCAA	p.His136fs	HIGH	protein_coding
chr18	12793542	rs957380233	CTTTG	C	60.23	9	0.000307903	29230	516481	ENSG00000175354	transcript	ENST00000591901.5	3	318	743	313	105	111	0	frameshift_variant	c.313_316delCAAA	p.Gln105fs	HIGH	protein_coding
chr8	11550245		AG	A	60.1	3	0.000102256	28774	475541	ENSG00000136573	transcript	ENST00000259089.8	6	1048	2606	456	152	505	0	frameshift_variant	c.456delG	p.Ser153fs	HIGH	protein_coding
chr6	31117186	rs767528263	G	GC	22.95	1	3.40855e-05	28774	511441	ENSG00000204539	transcript	ENST00000376288.2	2	455	2552	428	143	529	0	frameshift_variant	c.428_429insG	p.Asn143fs	HIGH	protein_coding
chr6	31117187	rs3130984	T	C,TTCCCGAGTGAGAGCCGCTGC	60.05	24118,1	0	28774	514326	ENSG00000204539	transcript	ENST00000376288.2	2	454	2552	427	143	529	0	frameshift_variant	c.427_428insGCAGCGGCTCTCACTCGGGA	p.Asn143fs	HIGH	protein_coding
chr6	31138080	rs79153019	AG	A	60.12	639	0.0217806	28774	434490	ENSG00000204538	transcript	ENST00000259845.4	2	605	1150	281	94	136	0	frameshift_variant	c.281delC	p.Pro94fs	HIGH	protein_coding
chr6	31138218		T	TG	60	2	6.8171e-05	28774	439730	ENSG00000204538	transcript	ENST00000259845.4	2	467	1150	143	48	136	0	frameshift_variant	c.143dupC	p.Val49fs	HIGH	protein_coding
chr6	31138662		AGACCCCAGCTTTACAAG	A	60	1	3.40855e-05	28774	428649	ENSG00000204540	transcript	ENST00000259881.9	5	350	908	61	21	152	0	frameshift_variant	c.61_77delTTACAAGGACCCCAGCT	p.Leu21fs	HIGH	protein_coding
chr6	31138723	rs9278990	TC	TCC,T	60.1	41492351	0	28774	439509	ENSG00000204540	transcript	ENST00000259881.9	5	407	908	118	40	152	0	frameshift_variant	c.118delC	p.His40fs	HIGH	protein_coding
chr6	159036055		AG	A	60	2	6.8171e-05	28774	477231	ENSG00000164691	transcript	ENST00000367066.7	10	2299	3887	1967	656	731	0	frameshift_variant	c.1967delC	p.Pro656fs	HIGH	protein_coding
chr17	47733788		G	GCATTGGATTAAAAAATTATGCTGAATACCAGGTAGGATGTGCTTTTCAAAATAGTATGTTCCC,GCATTGGATTAAAAAATTATGCTGAATACCAGGTAGGATGTGCTTTTC	60	1,1	0	29336	407542	ENSG00000073861	transcript	ENST00000177694.1	1	546	2572	335	112	535	0	frameshift_variant&stop_gained	c.334_335insCATTGGATTAAAAAATTATGCTGAATACCAGGTAGGATGTGCTTTTC	p.Asp112fs	HIGH	protein_coding
chr9	5050825		C	CT	60	1	3.40855e-05	28774	494155	ENSG00000096968	transcript	ENST00000381652.3	6	1104	5285	610	204	1132	0	frameshift_variant	c.609dupT	p.Ile204fs	HIGH	protein_coding
chr9	5089682		TG	T	60.17	1	3.40855e-05	28774	521116	ENSG00000096968	transcript	ENST00000381652.3	20	3077	5285	2583	861	1132	0	frameshift_variant	c.2583delG	p.Ser862fs	HIGH	protein_coding
chr9	5089744		TAAAAA	T	59.86	2	6.8171e-05	28774	464104	ENSG00000096968	transcript	ENST00000381652.3	20	3138	5285	2644	882	1132	0	frameshift_variant	c.2644_2648delAAAAA	p.Lys882fs	HIGH	protein_coding
chr1	113829678		AAT	A	42.71	1	3.4146e-05	29286	451911	ENSG00000134242	transcript	ENST00000359785.9	18	2299	3654	2162	721	807	0	frameshift_variant	c.2162_2163delAT	p.Tyr721fs	HIGH	protein_coding
chr1	113837700	rs773363455	AAC	A	60.22	1	3.40878e-05	29336	488895	ENSG00000134242	transcript	ENST00000359785.9	13	1835	3654	1698	566	807	0	frameshift_variant	c.1698_1699delGT	p.Leu567fs	HIGH	protein_coding
chr1	113838200	rs1471171491	CT	C	60.1	3	0.000102256	28774	519013	ENSG00000134242	transcript	ENST00000359785.9	13	1335	3654	1199	400	807	0	frameshift_variant	c.1199delA	p.Lys400fs	HIGH	protein_coding
chr14	35402662		TCCTGAAACCAAAAGGAATTTGAGATGCTTATGGCTGCATTTGGAATTTCTGCTCACAACATAAGCACGAGGAGCCTGACTCAGTGCGTCGGGGGCAGGAAGCACCAA	T	59.51	2	6.8171e-05	28774	489149	ENSG00000100906	transcript	ENST00000216797.9	5	739	1558	637	213	317	0	frameshift_variant&splice_acceptor_variant&splice_donor_variant&splice_region_variant&intron_variant	c.636+2_637del	p.Glu213fs	HIGH	protein_coding
chr3	52221733		AC	A	60	1	3.40855e-05	28774	469061	ENSG00000239732	transcript	ENST00000360658.2	2	3216	3870	2582	861	1032	0	frameshift_variant	c.2582delG	p.Ser861fs	HIGH	protein_coding
chr3	52222053	rs1211154032	G	GT	60	1	3.40855e-05	28774	462498	ENSG00000239732	transcript	ENST00000360658.2	2	2896	3870	2262	754	1032	0	frameshift_variant	c.2262dupA	p.Leu755fs	HIGH	protein_coding
chr3	52223235		CGAAG	C	60	3	0.000102256	28774	484618	ENSG00000239732	transcript	ENST00000360658.2	2	1714	3870	1077	359	1032	0	frameshift_variant	c.1077_1080delCTTC	p.Phe360fs	HIGH	protein_coding
chr1	161671463		CT	C	58.73	2	6.8171e-05	28774	511243	ENSG00000072694	transcript	ENST00000358671.9	3	287	2115	206	69	310	0	frameshift_variant	c.206delT	p.Leu69fs	HIGH	protein_coding
chr1	21577646	rs764994176	TG	T	60	1	3.40855e-05	28774	473628	ENSG00000162551	transcript	ENST00000374840.7	12	1824	2589	1574	525	524	0	frameshift_variant&stop_lost	c.1574delG	p.Ter525fs	HIGH	protein_coding
chr1	207580586		CA	C	60	2	6.8171e-05	28774	509994	ENSG00000203710	transcript	ENST00000400960.6	23	3882	6959	3842	1281	2039	0	frameshift_variant	c.3842delA	p.Lys1281fs	HIGH	protein_coding
chr4	153702946	rs1218159717	C	CGCCGT	60	3	0.000102256	28774	507841	ENSG00000137462	transcript	ENST00000260010.6	1	1448	4200	40	14	784	0	frameshift_variant	c.39_40insGCCGT	p.Ile14fs	HIGH	protein_coding
chr4	153702953	rs1186428247	AGCCTCTCC	A	60	3	0.000102256	28774	509214	ENSG00000137462	transcript	ENST00000260010.6	1	1455	4200	47	16	784	0	frameshift_variant	c.47_54delGCCTCTCC	p.Ser16fs	HIGH	protein_coding
chr4	153704071		TC	T	60	1	3.40855e-05	28774	508034	ENSG00000137462	transcript	ENST00000260010.6	1	2573	4200	1165	389	784	0	frameshift_variant	c.1165delC	p.Leu389fs	HIGH	protein_coding
chr4	153704609		TC	T	60	1	3.40855e-05	28774	487947	ENSG00000137462	transcript	ENST00000260010.6	1	3113	4200	1705	569	784	0	frameshift_variant	c.1705delC	p.His569fs	HIGH	protein_coding
chr1	15493812	rs2234723	A	AC	60.15	8472	0.288772	28774	474453	ENSG00000132906	transcript	ENST00000546424.5	8	1482	4463	1237	413	421	0	frameshift_variant	c.1237dupG	p.Val413fs	HIGH	protein_coding
chr5	96763206	rs1482760641	T	TGG	60	3	0.000102256	28774	506971	ENSG00000164307	transcript	ENST00000296754.7	20	3098	5495	2840	947	948	0	frameshift_variant	c.2840_2841insCC	p.Gly948fs	HIGH	protein_coding
chr5	96776396	rs764254869	T	TTACA	60.26	3	0.000102256	28774	504874	ENSG00000164307	transcript	ENST00000443439.6	19	2892	4805	2825	942	941	0	frameshift_variant&stop_lost	c.2822_2825dupTGTA	p.Ter942fs	HIGH	protein_coding
chr5	96776418		C	CTT	60	3	0.000102256	28774	509622	ENSG00000164307	transcript	ENST00000296754.7	19	3061	5495	2803	935	948	0	frameshift_variant	c.2802_2803dupAA	p.Ser935fs	HIGH	protein_coding
chr5	96776436	rs1313881344	A	AT	60	1	3.40855e-05	28774	516957	ENSG00000164307	transcript	ENST00000296754.7	19	3043	5495	2785	929	948	0	frameshift_variant	c.2785dupA	p.Ile929fs	HIGH	protein_coding
chr5	96783969	rs768624435	C	CTT	60	3	0.000102256	28774	494923	ENSG00000164307	transcript	ENST00000296754.7	14	2312	5495	2054	685	948	0	frameshift_variant	c.2053_2054dupAA	p.Leu686fs	HIGH	protein_coding
chr5	96785866	rs566514039	CCAGT	C	60.03	35	0.00119299	28774	503869	ENSG00000164307	transcript	ENST00000296754.7	13	2122	5495	1861	621	948	0	frameshift_variant	c.1861_1864delACTG	p.Thr621fs	HIGH	protein_coding
chr5	96803753	rs546509120	GACGT	G	60	2	6.8171e-05	28774	490878	ENSG00000164307	transcript	ENST00000296754.7	2	431	5495	170	57	948	0	frameshift_variant	c.170_173delACGT	p.Tyr57fs	HIGH	protein_coding
chr16	28503929		C	CA	60	2	6.8171e-05	28774	496279	ENSG00000197272	transcript	ENST00000356897.1	2	175	1044	152	51	243	0	frameshift_variant	c.152dupT	p.His52fs	HIGH	protein_coding
chr2	112830535	rs1318917327	TTCCA	T	54.02	46	0.00156793	28774	508441	ENSG00000125538	transcript	ENST00000263341.6	7	846	1631	632	211	269	0	frameshift_variant	c.632_635delTGGA	p.Met211fs	HIGH	protein_coding
chr2	112830543	rs1279887748	TCTTC	T	60	46	0.00156793	28774	539346	ENSG00000125538	transcript	ENST00000263341.6	7	838	1631	624	208	269	0	frameshift_variant	c.624_627delGAAG	p.Lys209fs	HIGH	protein_coding
chr2	112830557	rs1196169738	T	TG	60	46	0.00156793	28774	516506	ENSG00000125538	transcript	ENST00000263341.6	7	824	1631	613	205	269	0	frameshift_variant	c.613_614insC	p.Asn205fs	HIGH	protein_coding
chr2	112830563	rs1410746574	G	GCGACCACCGA	60	47	0.00160202	28774	517126	ENSG00000125538	transcript	ENST00000263341.6	7	818	1631	607	203	269	0	frameshift_variant	c.607_608insTCGGTGGTCG	p.Pro203fs	HIGH	protein_coding
chr1	153345334	rs759848933	G	GC	60	1	3.40855e-05	28774	492338	ENSG00000163218	transcript	ENST00000359650.9	4	252	1834	187	63	373	0	frameshift_variant	c.187dupG	p.Ala63fs	HIGH	protein_coding
chr19	41353015	rs201844761	C	CA,*	16.84	12,70	0	29326	413833	ENSG00000105329	transcript	ENST00000221930.5	1	896	2769	29	10	390	0	frameshift_variant	c.29_30insT	p.Leu11fs	HIGH	protein_coding
chr19	41353016	rs1800470	G	A,GCA,C	60	16224,12,3	0	29320	404697	ENSG00000105329	transcript	ENST00000221930.5	1	895	2769	28	10	390	0	frameshift_variant	c.28_29insTG	p.Pro10fs	HIGH	protein_coding
chr8	74028981		C	CAGGAGAATCGCTTGAACCCGGGAGGTGAAGGTTG,G	60	1,1	0	28774	505333	ENSG00000154589	transcript	ENST00000284818.6	5	502	607	411	137	160	0	frameshift_variant&stop_gained	c.410_411insAGGAGAATCGCTTGAACCCGGGAGGTGAAGGTTG	p.Ile138fs	HIGH	protein_coding
chr6	43770712		G	GGA	60.66	1	3.40855e-05	28774	453065	ENSG00000112715	transcript	ENST00000372055.8	1	9	1286	9	3	412	0	frameshift_variant	c.7_8dupGA	p.Asp3fs	HIGH	protein_coding
chr6	43780848	rs374210528	GC	G	60.03	13	0.000443111	28774	469805	ENSG00000112715	transcript	ENST00000372055.8	6	1084	1286	1084	362	412	0	frameshift_variant&splice_region_variant	c.1084delC	p.His362fs	HIGH	protein_coding
chr3	119811638		C	CAG	60	1	3.40855e-05	28774	468538	ENSG00000144852	transcript	ENST00000337940.4	4	601	2743	553	185	473	0	frameshift_variant	c.551_552dupAG	p.Glu185fs	HIGH	protein_coding
chr3	133748482		C	CAT	58.08	3	0.000102256	28774	469430	ENSG00000091513	transcript	ENST00000402696.7	2	600	2968	115	39	698	0	frameshift_variant	c.114_115insAT	p.Gln39fs	HIGH	protein_coding
chr3	133748483		CAG	C	58.08	3	0.000102256	28774	470361	ENSG00000091513	transcript	ENST00000402696.7	2	603	2968	118	40	698	0	frameshift_variant	c.118_119delAG	p.Ser40fs	HIGH	protein_coding
chr3	133777137		C	CCA	46.93	2	6.8171e-05	28774	491099	ENSG00000091513	transcript	ENST00000402696.7	16	2447	2968	1962	654	698	0	frameshift_variant	c.1961_1962insCA	p.Val655fs	HIGH	protein_coding
chr3	133777138		AGT	A	47.34	2	6.8171e-05	28774	490923	ENSG00000091513	transcript	ENST00000402696.7	16	2448	2968	1963	655	698	0	frameshift_variant	c.1963_1964delGT	p.Val655fs	HIGH	protein_coding
chr3	133777157		CATGA	C	47.6	2	6.8171e-05	28774	490904	ENSG00000091513	transcript	ENST00000402696.7	16	2467	2968	1982	661	698	0	frameshift_variant	c.1982_1985delATGA	p.His661fs	HIGH	protein_coding
chr3	133777165		A	AGGGT	48.94	2	6.8171e-05	28774	491400	ENSG00000091513	transcript	ENST00000402696.7	16	2475	2968	1990	664	698	0	frameshift_variant&stop_gained	c.1989_1990insGGGT	p.Asn664fs	HIGH	protein_coding
chr11	76454787		AC	A	60	1	3.40855e-05	28774	504917	ENSG00000158636	transcript	ENST00000524767.5	4	324	4116	285	95	1337	0	frameshift_variant&splice_region_variant	c.285delC	p.Tyr95fs	HIGH	protein_coding
chr12	10311515		G	GTTAC	60.14	10	0.000340855	28774	520966	ENSG00000134539	transcript	ENST00000336164.8	4	482	3258	222	74	179	0	frameshift_variant	c.218_221dupACTT	p.Phe74fs	HIGH	protein_coding
chr10	100189625		A	AAGGG	60	2	6.8171e-05	28774	514195	ENSG00000213341	transcript	ENST00000370397.7	21	2297	3625	2210	737	745	0	frameshift_variant&splice_region_variant	c.2210_2211insCCCT	p.Leu738fs	HIGH	protein_coding
chr10	100193426		CTG	C	60	1	3.40855e-05	28774	503566	ENSG00000213341	transcript	ENST00000370397.7	19	2066	3625	1978	660	745	0	frameshift_variant	c.1978_1979delCA	p.Gln660fs	HIGH	protein_coding
chr7	100124881		A	ATCTT	60	1	3.40855e-05	28774	454219	ENSG00000166997	transcript	ENST00000262932.4	6	878	1502	746	249	248	0	frameshift_variant&stop_lost	c.742_745dupCTTT	p.Ter249fs	HIGH	protein_coding
chr21	33432781		AG	A	60.32	1	3.40855e-05	28774	494378	ENSG00000159128	transcript	ENST00000290219.10	6	1439	2221	791	264	337	0	frameshift_variant	c.791delG	p.Gly264fs	HIGH	protein_coding
chr19	48230622		AC	A	60	2	6.8171e-05	28774	446659	ENSG00000105483	transcript	ENST00000391898.7	7	893	5263	850	284	537	0	frameshift_variant	c.850delG	p.Val284fs	HIGH	protein_coding
chr19	48230632		GA	G	60	1	3.40855e-05	28774	446197	ENSG00000105483	transcript	ENST00000391898.7	7	883	5263	840	280	537	0	frameshift_variant	c.840delT	p.Pro281fs	HIGH	protein_coding
chr19	48231735		TA	T	60.18	3	0.000102256	28774	517054	ENSG00000105483	transcript	ENST00000391898.7	5	509	5263	466	156	537	0	frameshift_variant	c.466delT	p.Tyr156fs	HIGH	protein_coding
chr19	48231760	rs140826611	C	CTT	60.05	1241	0.0423001	28774	513530	ENSG00000105483	transcript	ENST00000391898.7	5	484	5263	441	147	537	0	frameshift_variant	c.440_441dupAA	p.Val148fs	HIGH	protein_coding
chr5	140632229	rs770147646	TG	T	60.1	17	0.000579453	28774	475218	ENSG00000170458	transcript	ENST00000302014.10	2	1384	1886	754	252	375	0	frameshift_variant	c.754delC	p.His252fs	HIGH	protein_coding
chr5	140632979		TCCTGGGGAGAGAGCAGAGGTCTAGGAGGCCCCATCCAACCCCTGTGGCTCCCGAGTGGCACGCGTTCGACCCCAAGACCCTACACTCA	T	59.54	4	0.000136342	28774	445750	ENSG00000170458	transcript	ENST00000302014.10	2	634	1886	4	2	375	0	frameshift_variant&splice_acceptor_variant&splice_donor_variant&splice_region_variant&intron_variant	c.3+2_4delTGAGTGTAGGGTCTTGGGGTCGAACGCGTGCCACTCGGGAGCCACAGGGGTTGGATGGGGCCTCCTAGACCTCTGCTCTCTCCCCAGG	p.Glu2fs	HIGH	protein_coding
chr1	223111032		CAG	C	60.31	1	3.40855e-05	28774	504498	ENSG00000187554	transcript	ENST00000366881.5	6	2640	3368	1998	666	858	0	frameshift_variant	c.1998_1999delCT	p.Phe666fs	HIGH	protein_coding
chr1	223111074		AAC	A	60	1	3.40855e-05	28774	506049	ENSG00000187554	transcript	ENST00000366881.5	6	2598	3368	1956	652	858	0	frameshift_variant	c.1956_1957delGT	p.Phe653fs	HIGH	protein_coding
chr1	223111961		AT	A	60.25	1	3.40855e-05	28774	512209	ENSG00000187554	transcript	ENST00000366881.5	6	1711	3368	1070	357	858	0	frameshift_variant	c.1070delA	p.Tyr357fs	HIGH	protein_coding
chr1	223112768		CTTGTCAA	C	60.6	1	3.40855e-05	28774	487976	ENSG00000187554	transcript	ENST00000366881.5	6	904	3368	257	86	858	0	frameshift_variant	c.257_263delTTGACAA	p.Ile86fs	HIGH	protein_coding
chr19	52949941		GA	G	60	1	3.40855e-05	28774	533600	ENSG00000180257	transcript	ENST00000357666.8	5	2134	2697	1833	611	651	0	frameshift_variant	c.1833delT	p.Gln612fs	HIGH	protein_coding
chr19	52950169	rs745800052	G	GT	27.25	1	3.40855e-05	28774	547824	ENSG00000180257	transcript	ENST00000357666.8	5	1906	2697	1605	535	651	0	frameshift_variant	c.1605dupA	p.Pro536fs	HIGH	protein_coding
chr19	52950192		CTA	C	60	1	3.40855e-05	28774	551146	ENSG00000180257	transcript	ENST00000357666.8	5	1883	2697	1581	527	651	0	frameshift_variant	c.1581_1582delTA	p.His527fs	HIGH	protein_coding
chr19	52950309	rs762605978	AC	A	13.25	1	3.40855e-05	28774	552075	ENSG00000180257	transcript	ENST00000357666.8	5	1766	2697	1465	489	651	0	frameshift_variant	c.1465delG	p.Val489fs	HIGH	protein_coding
chr19	52950528	rs754264080	CTA	C	59.89	8	0.000272684	28774	558922	ENSG00000180257	transcript	ENST00000357666.8	5	1547	2697	1245	415	651	0	frameshift_variant	c.1245_1246delTA	p.His415fs	HIGH	protein_coding
chr19	52950619		AT	A	47.41	1	3.40855e-05	28774	560256	ENSG00000180257	transcript	ENST00000357666.8	5	1456	2697	1155	385	651	0	frameshift_variant	c.1155delA	p.Gln385fs	HIGH	protein_coding
chr19	52950754	rs751199845	AAG	A	60	2	6.8171e-05	28774	533006	ENSG00000180257	transcript	ENST00000357666.8	5	1321	2697	1019	340	651	0	frameshift_variant	c.1019_1020delCT	p.Pro340fs	HIGH	protein_coding
chr19	52951157		CTTAT	C	60.08	3	0.000102256	28774	531186	ENSG00000180257	transcript	ENST00000357666.8	5	918	2697	614	205	651	0	frameshift_variant	c.614_617delATAA	p.Asn205fs	HIGH	protein_coding
chr19	52951268	rs560773173	CAT	C	60.11	8	0.000272684	28774	526454	ENSG00000180257	transcript	ENST00000357666.8	5	807	2697	505	169	651	0	frameshift_variant	c.505_506delAT	p.Met169fs	HIGH	protein_coding
chr20	49850763	rs564652819	GT	GTT,G	60.05	235,28	0	29336	534411	ENSG00000197818	transcript	ENST00000417961.5	7	756	6309	546	182	597	0	frameshift_variant	c.546delT	p.Phe182fs	HIGH	protein_coding
chr20	49850782	rs750214709	CTG	C	60.07	5	0.000170439	29336	510874	ENSG00000197818	transcript	ENST00000417961.5	7	771	6309	561	187	597	0	frameshift_variant	c.561_562delGT	p.Phe188fs	HIGH	protein_coding
chr20	49855390		C	CCAAGTGACACACATTACAGAATCTCCCCTTCCCTCTGTCTCTTACAGTTTTGCGTTTGGCTCCCTAATGT	60	1	3.40855e-05	28774	503778	ENSG00000197818	transcript	ENST00000361573.2	8	633	6094	591	197	581	0	frameshift_variant	c.590_591insGTCAAGTGACACACATTACAGAATCTCCCCTTCCCTCTGTCTCTTACAGTTTTGCGTTTGGCTCCCTAAT	p.Ile197fs	HIGH	protein_coding
chr20	49863032		GC	G	60	1	3.40855e-05	28774	501937	ENSG00000197818	transcript	ENST00000361573.2	9	860	6094	818	273	581	0	frameshift_variant	c.818delC	p.Ala273fs	HIGH	protein_coding
chr20	49874816		T	TA	60	2	6.8171e-05	28774	464697	ENSG00000197818	transcript	ENST00000361573.2	11	1114	6094	1072	358	581	0	frameshift_variant	c.1071dupA	p.Cys358fs	HIGH	protein_coding
chr1	152910026	rs1160166192	C	CA	60.02	30	0.00102256	28774	517235	ENSG00000163207	transcript	ENST00000368764.3	2	296	2153	232	78	585	0	frameshift_variant	c.231dupA	p.Gln78fs	HIGH	protein_coding
chr1	152910292		C	CT	41.17	13	0.000443111	28774	551380	ENSG00000163207	transcript	ENST00000368764.3	2	560	2153	496	166	585	0	frameshift_variant	c.495_496insT	p.Leu166fs	HIGH	protein_coding
chr1	152910294		TAGAGCAGCAGGAGGGACAGCTGAAGCACCCGGAGCAGCAGGAGGGGCAGCTGGAGCTCCC	T,CAGAGCAGCAGGAGGGACAGCTGAAGCACCCGGAGCAGCAGGAGGGGCAGCTGGAGCTCCC,TGAGCAGCAGGAGGGACAGCTGAAGCACCCGGAGCAGCAGGAGGGGCAGCTGGAGCTCCC	55.76	108,85,15	0	28774	551685	ENSG00000163207	transcript	ENST00000368764.3	2	562	2153	498	166	585	0	frameshift_variant	c.498delA	p.Glu167fs	HIGH	protein_coding
chr1	152910381		TCCCAGAGCAGCAGGAGGGGCAG	ACCCAGAGCAGCAGGAGGGGCAG,T	45.36	12,1	0	28774	406778	ENSG00000163207	transcript	ENST00000368764.3	2	650	2153	586	196	585	0	frameshift_variant	c.586_607delCCAGAGCAGCAGGAGGGGCAGC	p.Pro196fs	HIGH	protein_coding
chr1	152910388		GC	G,*	20.67	1,7	0	28774	400818	ENSG00000163207	transcript	ENST00000368764.3	2	656	2153	592	198	585	0	frameshift_variant	c.592delC	p.Gln198fs	HIGH	protein_coding
chr1	152910405	rs1465368273	TGGAGCTCCCAGAGCAGCAGGAGGGGCAG	T,*	13.33	1,7	0	28774	371765	ENSG00000163207	transcript	ENST00000368764.3	2	673	2153	609	203	585	0	frameshift_variant	c.609_636delGGAGCTCCCAGAGCAGCAGGAGGGGCAG	p.Glu204fs	HIGH	protein_coding
chr1	152910411		TCCCAGAGCAGCAGGAGGGGCAG	ACCCAGAGCAGCAGGAGGGGCAG,T,*	36.64	16,3,8	0	29280	350743	ENSG00000163207	transcript	ENST00000368764.3	2	680	2153	616	206	585	0	frameshift_variant	c.616_637delCCAGAGCAGCAGGAGGGGCAGC	p.Pro206fs	HIGH	protein_coding
chr1	152910435	rs1396606885	TGGAGCTCCCAGAGCAGCAGGAGGGGCAG	T,*	22.24	3,9	0	287774	345064	ENSG00000163207	transcript	ENST00000368764.3	2	703	2153	639	213	585	0	frameshift_variant	c.639_666delGGAGCTCCCAGAGCAGCAGGAGGGGCAG	p.Glu214fs	HIGH	protein_coding
chr1	152910436		GGAGCTCCCAGAGCAGCAGGAGGGGCAGCTGGAGCTCCCAGAGCAGCAGGAGGGGCAGCTGGAGCTCCCAC	G,*	11.18	1,12	0	28774	347837	ENSG00000163207	transcript	ENST00000368764.3	2	704	2153	640	214	585	0	frameshift_variant	c.640_709delGAGCTCCCAGAGCAGCAGGAGGGGCAGCTGGAGCTCCCAGAGCAGCAGGAGGGGCAGCTGGAGCTCCCAC	p.Glu214fs	HIGH	protein_coding
chr1	152910466	rs1471792650	GGAGCTCCCAGAGCAGCAGGAGGGGCAGCTGGAGCTCCCAC	G,*	22.92	3,10	0	28774	344060	ENSG00000163207	transcript	ENST00000368764.3	2	734	2153	670	224	585	0	frameshift_variant	c.670_709delGAGCTCCCAGAGCAGCAGGAGGGGCAGCTGGAGCTCCCAC	p.Glu224fs	HIGH	protein_coding
chr1	152910592	rs777901411	C	CT,*	55.31	101,3	0	28774	531242	ENSG00000163207	transcript	ENST00000368764.3	2	860	2153	796	266	585	0	frameshift_variant	c.795_796insT	p.Leu266fs	HIGH	protein_coding
chr1	152910594	rs753903760	TG	T,*	55.5	87,3	0	28774	526628	ENSG00000163207	transcript	ENST00000368764.3	2	863	2153	799	267	585	0	frameshift_variant	c.799delG	p.Glu267fs	HIGH	protein_coding
chr1	152910829		GC	G,*	7.47	2,23	0	28774	593503	ENSG00000163207	transcript	ENST00000368764.3	2	1097	2153	1033	345	585	0	frameshift_variant	c.1033delC	p.His345fs	HIGH	protein_coding
chr1	152911038		AGCAGC	A	17.48	6	0.000204513	28774	578524	ENSG00000163207	transcript	ENST00000368764.3	2	1306	2153	1242	414	585	0	frameshift_variant	c.1242_1246delGCAGC	p.Gln415fs	HIGH	protein_coding
chr5	160422617	rs774743809	TG	T	60.26	3	0.000102256	28774	515993	ENSG00000164611	transcript	ENST00000517480.1	2	355	684	35	12	120	0	frameshift_variant	c.35delG	p.Gly12fs	HIGH	protein_coding
chr1	17331629	rs67879101	GTGGCC	G	60.18	15263	0.520247	28774	527603	ENSG00000280226	transcript	ENST00000624583.1	1	-1	-1	163	55	62	0	frameshift_variant&splice_donor_variant&splice_region_variant&intron_variant	c.163_166+1delGGCCA	p.Gly55fs	HIGH	protein_coding
chr7	95299075	rs745828872	C	CTGTT	60	9	0.000306769	28774	517358	ENSG00000005421	transcript	ENST00000222381.7	9	1168	2568	936	312	355	0	frameshift_variant	c.933_936dupAACA	p.Glu313fs	HIGH	protein_coding
chr7	95302228		AG	A	60	1	3.40855e-05	28774	525322	ENSG00000005421	transcript	ENST00000222381.7	8	1117	2568	885	295	355	0	frameshift_variant	c.885delC	p.Ser296fs	HIGH	protein_coding
chr7	95315382		CAG	C	58.87	2	6.8171e-05	28774	509488	ENSG00000005421	transcript	ENST00000222381.7	4	541	2568	308	103	355	0	frameshift_variant	c.308_309delCT	p.Thr103fs	HIGH	protein_coding
chr7	95315385		TG	T	58.81	2	6.8171e-05	28774	509628	ENSG00000005421	transcript	ENST00000222381.7	4	538	2568	306	102	355	0	frameshift_variant	c.306delC	p.Thr103fs	HIGH	protein_coding
chr7	95315388		TCCCC	T	58.81	2	6.8171e-05	28774	510181	ENSG00000005421	transcript	ENST00000222381.7	4	535	2568	300	100	355	0	frameshift_variant	c.300_303delGGGG	p.Gly101fs	HIGH	protein_coding
chr7	95315394		A	AT	58.4	2	6.8171e-05	28774	511981	ENSG00000005421	transcript	ENST00000222381.7	4	529	2568	297	99	355	0	frameshift_variant	c.297dupA	p.Leu100fs	HIGH	protein_coding
chr7	95315411		T	TC	58.46	2	6.8171e-05	28774	513586	ENSG00000005421	transcript	ENST00000222381.7	4	512	2568	280	94	355	0	frameshift_variant	c.280dupG	p.Asp94fs	HIGH	protein_coding
chr7	95315417		TC	T	58.46	2	6.8171e-05	28774	513843	ENSG00000005421	transcript	ENST00000222381.7	4	506	2568	274	92	355	0	frameshift_variant	c.274delG	p.Glu92fs	HIGH	protein_coding
chr5	56872942		T	TA	60	1	3.40855e-05	28774	501932	ENSG00000095015	transcript	ENST00000399503.3	9	1625	7011	1625	542	1512	0	frameshift_variant	c.1624dupA	p.Thr542fs	HIGH	protein_coding
chr5	56875179		A	AGC	60	1	3.40855e-05	28774	489028	ENSG00000095015	transcript	ENST00000399503.3	10	1837	7011	1837	613	1512	0	frameshift_variant	c.1835_1836dupGC	p.Ser613fs	HIGH	protein_coding
chr5	132543415		TG	T	60	2	6.8171e-05	28774	502684	ENSG00000113525	transcript	ENST00000231454.5	1	107	816	63	21	134	0	frameshift_variant	c.63delC	p.Thr22fs	HIGH	protein_coding
chr20	23876205	rs771219227	TG	T	60.1	11	0.00037494	28774	472211	ENSG00000170367	transcript	ENST00000304710.4	3	485	756	411	137	142	0	frameshift_variant	c.411delC	p.Tyr137fs	HIGH	protein_coding
chr20	23877591	rs1479239250	TGAAG	T	60	1477	0.0503443	28774	513964	ENSG00000170367	transcript	ENST00000304710.4	2	332	756	255	85	142	0	frameshift_variant	c.255_258delCTTC	p.Tyr85fs	HIGH	protein_coding
chr20	23877596		TAGTA	T	52.45	1	3.40855e-05	28774	536791	ENSG00000170367	transcript	ENST00000304710.4	2	327	756	250	84	142	0	frameshift_variant	c.250_253delTACT	p.Tyr84fs	HIGH	protein_coding
chr20	23877600	rs1468906882	A	AAT	59.87	1514	0.0516054	28774	522600	ENSG00000170367	transcript	ENST00000304710.4	2	323	756	249	83	142	0	frameshift_variant	c.249_250insAT	p.Tyr84fs	HIGH	protein_coding
chr20	23877603	rs1390149001	TC	T	59.94	1521	0.051844	28774	492198	ENSG00000170367	transcript	ENST00000304710.4	2	320	756	246	82	142	0	frameshift_variant	c.246delG	p.Asn83fs	HIGH	protein_coding
chr20	23877606	rs1299899163	C	CGG	59.94	1567	0.053412	28774	512498	ENSG00000170367	transcript	ENST00000304710.4	2	317	756	243	81	142	0	frameshift_variant	c.243_244insCC	p.Val82fs	HIGH	protein_coding
chr20	23877607	rs1176734194	C	CGA,A	59.97	1570,3	0	28774	491263	ENSG00000170367	transcript	ENST00000304710.4	2	316	756	242	81	142	0	frameshift_variant	c.242_243insTC	p.Val82fs	HIGH	protein_coding
chr20	23877614	rs1485317829	AC	A	59.99	1612	0.0549458	28774	503309	ENSG00000170367	transcript	ENST00000304710.4	2	309	756	235	79	142	0	frameshift_variant	c.235delG	p.Val79fs	HIGH	protein_coding
chr1	25448842	rs528911397	C	T	58.59	1	28774	3.47536e-05	505750	ENSG00000204178	transcript	ENST00000374343.4	3	436	3917	257	86	664	0	missense_variant	c.257C>T	p.Thr86Met	MODERATE	protein_coding
chr1	25454340		A	G	60	1	28774	3.47536e-05	448554	ENSG00000204178	transcript	ENST00000374343.4	4	610	3917	431	144	664	0	missense_variant	c.431A>G	p.Lys144Arg	MODERATE	protein_coding
chr1	25456812	rs202095871	A	C	60	34	28774	0.00118162	504382	ENSG00000204178	transcript	ENST00000374343.4	5	812	3917	633	211	664	0	missense_variant	c.633A>C	p.Gln211His	MODERATE	protein_coding
chr1	25458431		A	G	60	1	28774	3.47536e-05	507703	ENSG00000204178	transcript	ENST00000374343.4	6	872	3917	693	231	664	0	missense_variant	c.693A>G	p.Ile231Met	MODERATE	protein_coding
chr1	25458654		A	G	60	1	28774	3.47536e-05	511820	ENSG00000204178	transcript	ENST00000374343.4	6	1095	3917	916	306	664	0	missense_variant	c.916A>G	p.Thr306Ala	MODERATE	protein_coding
chr1	25458756		A	T	60	1	28774	3.47536e-05	500498	ENSG00000204178	transcript	ENST00000374343.4	6	1197	3917	1018	340	664	0	missense_variant	c.1018A>T	p.Asn340Tyr	MODERATE	protein_coding
chr1	25484124		A	G	60	3	28774	0.000104261	502932	ENSG00000204178	transcript	ENST00000374343.4	7	1342	3917	1163	388	664	0	missense_variant	c.1163A>G	p.Gln388Arg	MODERATE	protein_coding
chr1	25484156		G	T	60	1	28774	3.47536e-05	502208	ENSG00000204178	transcript	ENST00000374343.4	7	1374	3917	1195	399	664	0	missense_variant	c.1195G>T	p.Ala399Ser	MODERATE	protein_coding
chr1	25484162	rs780045878	A	G	60	1	28774	3.47536e-05	501973	ENSG00000204178	transcript	ENST00000374343.4	7	1380	3917	1201	401	664	0	missense_variant	c.1201A>G	p.Arg401Gly	MODERATE	protein_coding
chr1	25484183	rs1213364187	C	T	60	2	28774	6.95072e-05	495081	ENSG00000204178	transcript	ENST00000374343.4	7	1401	3917	1222	408	664	0	missense_variant	c.1222C>T	p.Arg408Cys	MODERATE	protein_coding
chr1	25484217	rs774762102	G	A	60	8	28774	0.000278029	490946	ENSG00000204178	transcript	ENST00000374343.4	7	1435	3917	1256	419	664	0	missense_variant	c.1256G>A	p.Arg419Gln	MODERATE	protein_coding
chr1	25485630		A	G	60	1	28774	3.47536e-05	515558	ENSG00000204178	transcript	ENST00000374343.4	8	1510	3917	1331	444	664	0	missense_variant	c.1331A>G	p.Gln444Arg	MODERATE	protein_coding
chr1	25485654	rs564309958	A	G	60	1	28774	3.47536e-05	513825	ENSG00000204178	transcript	ENST00000374343.4	8	1534	3917	1355	452	664	0	missense_variant	c.1355A>G	p.Asn452Ser	MODERATE	protein_coding
chr1	25485756		C	G	60	2	28774	6.95072e-05	487097	ENSG00000204178	transcript	ENST00000374343.4	8	1636	3917	1457	486	664	0	missense_variant	c.1457C>G	p.Ala486Gly	MODERATE	protein_coding
chr1	25498354	rs140493051	C	G	60	3	28774	0.000104261	470713	ENSG00000204178	transcript	ENST00000374343.4	11	2062	3917	1883	628	664	0	missense_variant	c.1883C>G	p.Ala628Gly	MODERATE	protein_coding
chr1	25498363		G	C	60	6	28774	0.000208522	475246	ENSG00000204178	transcript	ENST00000374343.4	11	2071	3917	1892	631	664	0	missense_variant	c.1892G>C	p.Ser631Thr	MODERATE	protein_coding
chr9	27359053	rs141477702	C	T	60	3	28774	0.000104261	485595	ENSG00000120162	transcript	ENST00000262244.5	3	1027	6454	602	201	216	0	missense_variant	c.602G>A	p.Arg201His	MODERATE	protein_coding
chr9	27359067		C	G	60	1	28774	3.47536e-05	485838	ENSG00000120162	transcript	ENST00000262244.5	3	1013	6454	588	196	216	0	missense_variant	c.588G>C	p.Met196Ile	MODERATE	protein_coding
chr9	27359083	rs150259561	T	A	60	37	28774	0.00128588	485867	ENSG00000120162	transcript	ENST00000262244.5	3	997	6454	572	191	216	0	missense_variant	c.572A>T	p.Tyr191Phe	MODERATE	protein_coding
chr9	27359134	rs372110318	A	G	60	4	28774	0.000139014	498746	ENSG00000120162	transcript	ENST00000262244.5	3	946	6454	521	174	216	0	missense_variant	c.521T>C	p.Ile174Thr	MODERATE	protein_coding
chr9	27359177	rs769593320	G	A	60	2	28774	6.95072e-05	498715	ENSG00000120162	transcript	ENST00000262244.5	3	903	6454	478	160	216	0	missense_variant	c.478C>T	p.Arg160Trp	MODERATE	protein_coding
chr9	27455297	rs79546166	C	A	60	6	28774	0.000208522	472986	ENSG00000120162	transcript	ENST00000262244.5	2	679	6454	254	85	216	0	missense_variant	c.254G>T	p.Arg85Leu	MODERATE	protein_coding
chr9	27455301	rs202151673	C	T	60	2	28774	6.95072e-05	471047	ENSG00000120162	transcript	ENST00000262244.5	2	675	6454	250	84	216	0	missense_variant	c.250G>A	p.Glu84Lys	MODERATE	protein_coding
chr9	27455342	rs1021917104	C	T	60	1	28774	3.47536e-05	464855	ENSG00000120162	transcript	ENST00000262244.5	2	634	6454	209	70	216	0	missense_variant	c.209G>A	p.Arg70Gln	MODERATE	protein_coding
chr9	27455343	rs748559122	G	A	60	1	28774	3.47536e-05	465102	ENSG00000120162	transcript	ENST00000262244.5	2	633	6454	208	70	216	0	missense_variant	c.208C>T	p.Arg70Trp	MODERATE	protein_coding
chr9	27524349	rs185197750	C	A	60	8	28774	0.000278029	486099	ENSG00000147896	transcript	ENST00000276943.2	1	36	1140	13	5	207	0	missense_variant	c.13C>A	p.Pro5Thr	MODERATE	protein_coding
chr9	27524356	rs201598978	T	C	60	12	28774	0.000417043	492759	ENSG00000147896	transcript	ENST00000276943.2	1	43	1140	20	7	207	0	missense_variant	c.20T>C	p.Met7Thr	MODERATE	protein_coding
chr9	27524377		T	C	60	2	28774	6.95072e-05	503579	ENSG00000147896	transcript	ENST00000276943.2	1	64	1140	41	14	207	0	missense_variant	c.41T>C	p.Leu14Pro	MODERATE	protein_coding
chr9	27524440	rs145543213	T	C	60	12	28774	0.000417043	511679	ENSG00000147896	transcript	ENST00000276943.2	1	127	1140	104	35	207	0	missense_variant	c.104T>C	p.Val35Ala	MODERATE	protein_coding
chr9	27524489		G	A	60	2	28774	6.95072e-05	506882	ENSG00000147896	transcript	ENST00000276943.2	1	176	1140	153	51	207	0	missense_variant	c.153G>A	p.Met51Ile	MODERATE	protein_coding
chr9	27524510		A	T	60	4	28774	0.000139014	505787	ENSG00000147896	transcript	ENST00000276943.2	1	197	1140	174	58	207	0	missense_variant	c.174A>T	p.Glu58Asp	MODERATE	protein_coding
chr9	27524532	rs745823505	T	A	60	1	28774	3.47536e-05	502617	ENSG00000147896	transcript	ENST00000276943.2	1	219	1140	196	66	207	0	missense_variant	c.196T>A	p.Phe66Ile	MODERATE	protein_coding
chr9	27524559	rs768269658	T	C	60	1	28774	3.47536e-05	502742	ENSG00000147896	transcript	ENST00000276943.2	1	246	1140	223	75	207	0	missense_variant	c.223T>C	p.Tyr75His	MODERATE	protein_coding
chr9	27524599	rs141660681	A	G	60	8	28774	0.000278029	511892	ENSG00000147896	transcript	ENST00000276943.2	1	286	1140	263	88	207	0	missense_variant	c.263A>G	p.Tyr88Cys	MODERATE	protein_coding
chr9	27524604	rs781365075	A	G	60	2	28774	6.95072e-05	512914	ENSG00000147896	transcript	ENST00000276943.2	1	291	1140	268	90	207	0	missense_variant	c.268A>G	p.Met90Val	MODERATE	protein_coding
chr9	27524626	rs34933275	T	A	60	175	28774	0.00608188	518882	ENSG00000147896	transcript	ENST00000276943.2	1	313	1140	290	97	207	0	missense_variant	c.290T>A	p.Ile97Asn	MODERATE	protein_coding
chr9	27524628		T	C	60	2	28774	6.95072e-05	519002	ENSG00000147896	transcript	ENST00000276943.2	1	315	1140	292	98	207	0	missense_variant	c.292T>C	p.Phe98Leu	MODERATE	protein_coding
chr9	27524710	rs574827923	T	C	60	3	28774	0.000104261	503370	ENSG00000147896	transcript	ENST00000276943.2	1	397	1140	374	125	207	0	missense_variant	c.374T>C	p.Leu125Pro	MODERATE	protein_coding
chr9	27524724	rs187525481	G	C	60	9	28774	0.000312782	500370	ENSG00000147896	transcript	ENST00000276943.2	1	411	1140	388	130	207	0	missense_variant	c.388G>C	p.Glu130Gln	MODERATE	protein_coding
chr9	27524733	rs700785	A	G	60	28137	28774	0.977862	506717	ENSG00000147896	transcript	ENST00000276943.2	1	420	1140	397	133	207	0	missense_variant	c.397A>G	p.Lys133Glu	MODERATE	protein_coding
chr9	27524750	rs372850944	C	A	58.51	1	28774	3.47536e-05	496430	ENSG00000147896	transcript	ENST00000276943.2	1	437	1140	414	138	207	0	missense_variant	c.414C>A	p.Asp138Glu	MODERATE	protein_coding
chr9	27524766		G	C	60	4	28774	0.000139014	496365	ENSG00000147896	transcript	ENST00000276943.2	1	453	1140	430	144	207	0	missense_variant	c.430G>C	p.Glu144Gln	MODERATE	protein_coding
chr9	27524803	rs554722803	A	T	60	2	28774	6.95072e-05	492079	ENSG00000147896	transcript	ENST00000276943.2	1	490	1140	467	156	207	0	missense_variant	c.467A>T	p.Gln156Leu	MODERATE	protein_coding
chr9	27524890	rs1194053261	T	C	60	5	28774	0.000173768	514160	ENSG00000147896	transcript	ENST00000276943.2	1	577	1140	554	185	207	0	missense_variant	c.554T>C	p.Ile185Thr	MODERATE	protein_coding
chr1	12167107	rs543515279	G	A	60	4	28774	0.000139014	464205	ENSG00000028137	transcript	ENST00000376259.6	1	105	3683	16	6	461	0	missense_variant	c.16G>A	p.Val6Ile	MODERATE	protein_coding
chr1	12188818	rs760020939	C	G	60	3	28774	0.000104261	475242	ENSG00000028137	transcript	ENST00000376259.6	2	190	3683	101	34	461	0	missense_variant	c.101C>G	p.Pro34Arg	MODERATE	protein_coding
chr1	12188839	rs560783734	G	A	60	1	28774	3.47536e-05	479386	ENSG00000028137	transcript	ENST00000376259.6	2	211	3683	122	41	461	0	missense_variant	c.122G>A	p.Arg41Gln	MODERATE	protein_coding
chr1	12188890	rs139221787	C	T	60	2	28774	6.95072e-05	488811	ENSG00000028137	transcript	ENST00000376259.6	2	262	3683	173	58	461	0	missense_variant	c.173C>T	p.Ser58Leu	MODERATE	protein_coding
chr1	12190966		C	A	60	2	28774	6.95072e-05	469583	ENSG00000028137	transcript	ENST00000376259.6	3	277	3683	188	63	461	0	missense_variant	c.188C>A	p.Ala63Glu	MODERATE	protein_coding
chr1	12191800	rs1279020529	C	T	60	2	28774	6.95072e-05	467525	ENSG00000028137	transcript	ENST00000376259.6	4	423	3683	334	112	461	0	missense_variant	c.334C>T	p.Arg112Trp	MODERATE	protein_coding
chr1	12191801	rs771371338	G	A	60	2	28774	6.95072e-05	467845	ENSG00000028137	transcript	ENST00000376259.6	4	424	3683	335	112	461	0	missense_variant	c.335G>A	p.Arg112Gln	MODERATE	protein_coding
chr1	12191848		C	G	60	2	28774	6.95072e-05	477265	ENSG00000028137	transcript	ENST00000376259.6	4	471	3683	382	128	461	0	missense_variant	c.382C>G	p.Leu128Val	MODERATE	protein_coding
chr1	12191918		G	C	60	2	28774	6.95072e-05	483588	ENSG00000028137	transcript	ENST00000376259.6	4	541	3683	452	151	461	0	missense_variant	c.452G>C	p.Arg151Thr	MODERATE	protein_coding
chr1	12192488	rs571129550	C	T	60	1	28774	3.47536e-05	479967	ENSG00000028137	transcript	ENST00000376259.6	5	604	3683	515	172	461	0	missense_variant	c.515C>T	p.Thr172Met	MODERATE	protein_coding
chr1	12192870	rs2228494	G	A	60	53	28774	0.00184194	486135	ENSG00000028137	transcript	ENST00000376259.6	6	648	3683	559	187	461	0	missense_variant	c.559G>A	p.Val187Met	MODERATE	protein_coding
chr1	12192890		T	G	60	10	28774	0.000347536	488694	ENSG00000028137	transcript	ENST00000376259.6	6	668	3683	579	193	461	0	missense_variant	c.579T>G	p.Asn193Lys	MODERATE	protein_coding
chr1	12192898	rs1061622	T	G	60	7379	28774	0.256447	481394	ENSG00000028137	transcript	ENST00000376259.6	6	676	3683	587	196	461	0	missense_variant	c.587T>G	p.Met196Arg	MODERATE	protein_coding
chr1	12192899	rs768027709	G	A	60	2	28774	6.95072e-05	481846	ENSG00000028137	transcript	ENST00000376259.6	6	677	3683	588	196	461	0	missense_variant	c.588G>A	p.Met196Ile	MODERATE	protein_coding
chr1	12192919	rs199873050	C	T	60	21	28774	0.000729826	465315	ENSG00000028137	transcript	ENST00000376259.6	6	697	3683	608	203	461	0	missense_variant	c.608C>T	p.Thr203Met	MODERATE	protein_coding
chr1	12192930	rs140857317	C	T	60	8	28774	0.000278029	466627	ENSG00000028137	transcript	ENST00000376259.6	6	708	3683	619	207	461	0	missense_variant	c.619C>T	p.Arg207Trp	MODERATE	protein_coding
chr1	12192931	rs549564583	G	A	60	3	28774	0.000104261	466610	ENSG00000028137	transcript	ENST00000376259.6	6	709	3683	620	207	461	0	missense_variant	c.620G>A	p.Arg207Gln	MODERATE	protein_coding
chr1	12192939	rs1259776482	G	T	60	1	28774	3.47536e-05	469044	ENSG00000028137	transcript	ENST00000376259.6	6	717	3683	628	210	461	0	missense_variant	c.628G>T	p.Ala210Ser	MODERATE	protein_coding
chr1	12192991	rs764190618	C	T	60	6	28774	0.000208522	483383	ENSG00000028137	transcript	ENST00000376259.6	6	769	3683	680	227	461	0	missense_variant	c.680C>T	p.Thr227Met	MODERATE	protein_coding
chr1	12193005	rs5746026	G	A	60	121	28774	0.00420519	491158	ENSG00000028137	transcript	ENST00000376259.6	6	783	3683	694	232	461	0	missense_variant	c.694G>A	p.Glu232Lys	MODERATE	protein_coding
chr1	12193012	rs770267357	G	A	60	2	28774	6.95072e-05	491376	ENSG00000028137	transcript	ENST00000376259.6	6	790	3683	701	234	461	0	missense_variant	c.701G>A	p.Ser234Asn	MODERATE	protein_coding
chr1	12193017	rs5746027	G	A	60	8	28774	0.000278029	492722	ENSG00000028137	transcript	ENST00000376259.6	6	795	3683	706	236	461	0	missense_variant	c.706G>A	p.Ala236Thr	MODERATE	protein_coding
chr1	12193039		T	A	60	3	28774	0.000104261	499270	ENSG00000028137	transcript	ENST00000376259.6	6	817	3683	728	243	461	0	missense_variant	c.728T>A	p.Leu243His	MODERATE	protein_coding
chr1	12193044	rs375948624	A	G	60	1	28774	3.47536e-05	502030	ENSG00000028137	transcript	ENST00000376259.6	6	822	3683	733	245	461	0	missense_variant	c.733A>G	p.Met245Val	MODERATE	protein_coding
chr1	12193958	rs2229700	T	C	60	31	28774	0.00107736	485051	ENSG00000028137	transcript	ENST00000376259.6	7	880	3683	791	264	461	0	missense_variant	c.791T>C	p.Leu264Pro	MODERATE	protein_coding
chr1	12194024		A	T	60	1	28774	3.47536e-05	459962	ENSG00000028137	transcript	ENST00000376259.6	7	946	3683	857	286	461	0	missense_variant	c.857A>T	p.Gln286Leu	MODERATE	protein_coding
chr1	12194614		A	T	60	1	28774	3.47536e-05	478488	ENSG00000028137	transcript	ENST00000376259.6	8	985	3683	896	299	461	0	missense_variant	c.896A>T	p.Lys299Met	MODERATE	protein_coding
chr1	12201968	rs17883432	C	G	60	1	28774	3.47536e-05	465580	ENSG00000028137	transcript	ENST00000376259.6	9	991	3683	902	301	461	0	missense_variant&splice_region_variant	c.902C>G	p.Pro301Arg	MODERATE	protein_coding
chr1	12201991	rs534114957	C	T,A	60	4,2	28774	#VALUE!	459863	ENSG00000028137	transcript	ENST00000376259.6	9	1014	3683	925	309	461	0	missense_variant	c.925C>T	p.Arg309Trp	MODERATE	protein_coding
chr1	12201995	rs373401765	G	T	60	7	28774	0.000243275	460181	ENSG00000028137	transcript	ENST00000376259.6	9	1018	3683	929	310	461	0	missense_variant	c.929G>T	p.Gly310Val	MODERATE	protein_coding
chr1	12202027		A	G	60	1	28774	3.47536e-05	459146	ENSG00000028137	transcript	ENST00000376259.6	9	1050	3683	961	321	461	0	missense_variant	c.961A>G	p.Ile321Val	MODERATE	protein_coding
chr1	12202091	rs557877494	C	T	60	1	28774	3.47536e-05	452034	ENSG00000028137	transcript	ENST00000376259.6	9	1114	3683	1025	342	461	0	missense_variant	c.1025C>T	p.Ala342Val	MODERATE	protein_coding
chr1	12202100	rs377693214	G	A	60	1	28774	3.47536e-05	456930	ENSG00000028137	transcript	ENST00000376259.6	9	1123	3683	1034	345	461	0	missense_variant	c.1034G>A	p.Arg345Gln	MODERATE	protein_coding
chr1	12202128	rs748261132	G	C	60	11	28774	0.00038229	455394	ENSG00000028137	transcript	ENST00000376259.6	9	1151	3683	1062	354	461	0	missense_variant	c.1062G>C	p.Glu354Asp	MODERATE	protein_coding
chr1	12202162	rs560425333	G	A,C	60	9,1	28774	#VALUE!	448935	ENSG00000028137	transcript	ENST00000376259.6	9	1185	3683	1096	366	461	0	missense_variant	c.1096G>A	p.Gly366Arg	MODERATE	protein_coding
chr1	12206748	rs781160620	C	T	60	1	28774	3.47536e-05	479910	ENSG00000028137	transcript	ENST00000376259.6	10	1203	3683	1114	372	461	0	missense_variant	c.1114C>T	p.Pro372Ser	MODERATE	protein_coding
chr1	12206754		G	T	60	1	28774	3.47536e-05	476471	ENSG00000028137	transcript	ENST00000376259.6	10	1209	3683	1120	374	461	0	missense_variant	c.1120G>T	p.Gly374Cys	MODERATE	protein_coding
chr1	12206810	rs781203144	C	G	60	1	28774	3.47536e-05	481575	ENSG00000028137	transcript	ENST00000376259.6	10	1265	3683	1176	392	461	0	missense_variant	c.1176C>G	p.Asp392Glu	MODERATE	protein_coding
chr1	12206826	rs142879753	T	C	60	1	28774	3.47536e-05	485539	ENSG00000028137	transcript	ENST00000376259.6	10	1281	3683	1192	398	461	0	missense_variant	c.1192T>C	p.Ser398Pro	MODERATE	protein_coding
chr1	12206857		C	G	60	1	28774	3.47536e-05	492475	ENSG00000028137	transcript	ENST00000376259.6	10	1312	3683	1223	408	461	0	missense_variant	c.1223C>G	p.Thr408Arg	MODERATE	protein_coding
chr1	12206881	rs531788500	C	T	60	1	28774	3.47536e-05	491720	ENSG00000028137	transcript	ENST00000376259.6	10	1336	3683	1247	416	461	0	missense_variant	c.1247C>T	p.Pro416Leu	MODERATE	protein_coding
chr1	12206941	rs774062294	C	T	60	1	28774	3.47536e-05	488347	ENSG00000028137	transcript	ENST00000376259.6	10	1396	3683	1307	436	461	0	missense_variant	c.1307C>T	p.Thr436Met	MODERATE	protein_coding
chr1	12206956	rs1230220017	T	G	60	1	28774	3.47536e-05	490282	ENSG00000028137	transcript	ENST00000376259.6	10	1411	3683	1322	441	461	0	missense_variant	c.1322T>G	p.Leu441Arg	MODERATE	protein_coding
chr1	12206959		G	C	60	1	28774	3.47536e-05	488405	ENSG00000028137	transcript	ENST00000376259.6	10	1414	3683	1325	442	461	0	missense_variant	c.1325G>C	p.Gly442Ala	MODERATE	protein_coding
chr1	12206965	rs767798835	C	T	60	1	28774	3.47536e-05	486542	ENSG00000028137	transcript	ENST00000376259.6	10	1420	3683	1331	444	461	0	missense_variant	c.1331C>T	p.Thr444Ile	MODERATE	protein_coding
chr1	12207008		G	A	60	4	28774	0.000139014	494942	ENSG00000028137	transcript	ENST00000376259.6	10	1463	3683	1374	458	461	0	missense_variant	c.1374G>A	p.Met458Ile	MODERATE	protein_coding
chr6	52236941	rs763780	T	C	60	1260	28774	0.0437895	493727	ENSG00000112116	transcript	ENST00000336123.4	3	590	850	482	161	163	0	missense_variant	c.482A>G	p.His161Arg	MODERATE	protein_coding
chr6	52236956		G	C	60	2	28774	6.95072e-05	485985	ENSG00000112116	transcript	ENST00000336123.4	3	575	850	467	156	163	0	missense_variant	c.467C>G	p.Thr156Ser	MODERATE	protein_coding
chr6	52236960	rs11465553	C	T	60	218	28774	0.00757628	483077	ENSG00000112116	transcript	ENST00000336123.4	3	571	850	463	155	163	0	missense_variant	c.463G>A	p.Val155Ile	MODERATE	protein_coding
chr6	52236995	rs774103459	A	C	60	4	28774	0.000139014	499576	ENSG00000112116	transcript	ENST00000336123.4	3	536	850	428	143	163	0	missense_variant	c.428T>G	p.Leu143Trp	MODERATE	protein_coding
chr6	52237035	rs141798304	C	T	60	8	28774	0.000278029	503785	ENSG00000112116	transcript	ENST00000336123.4	3	496	850	388	130	163	0	missense_variant	c.388G>A	p.Val130Ile	MODERATE	protein_coding
chr6	52237046	rs2397084	T	C	60	3094	28774	0.107528	515468	ENSG00000112116	transcript	ENST00000336123.4	3	485	850	377	126	163	0	missense_variant	c.377A>G	p.Glu126Gly	MODERATE	protein_coding
chr6	52237078	rs137981743	G	T	60	3	28774	0.000104261	508800	ENSG00000112116	transcript	ENST00000336123.4	3	453	850	345	115	163	0	missense_variant	c.345C>A	p.Asp115Glu	MODERATE	protein_coding
chr6	52237101		T	C	60	6	28774	0.000208522	507585	ENSG00000112116	transcript	ENST00000336123.4	3	430	850	322	108	163	0	missense_variant	c.322A>G	p.Ile108Val	MODERATE	protein_coding
chr6	52237149	rs142962486	G	A	60	21	28774	0.000729826	498601	ENSG00000112116	transcript	ENST00000336123.4	3	382	850	274	92	163	0	missense_variant	c.274C>T	p.Arg92Trp	MODERATE	protein_coding
chr6	52238755	rs770953888	G	A	60	3	28774	0.000104261	501340	ENSG00000112116	transcript	ENST00000336123.4	2	337	850	229	77	163	0	missense_variant	c.229C>T	p.Arg77Cys	MODERATE	protein_coding
chr6	52238769	rs144854652	C	T	60	1	28774	3.47536e-05	500275	ENSG00000112116	transcript	ENST00000336123.4	2	323	850	215	72	163	0	missense_variant	c.215G>A	p.Arg72His	MODERATE	protein_coding
chr6	52238776		T	G	60	1	28774	3.47536e-05	498952	ENSG00000112116	transcript	ENST00000336123.4	2	316	850	208	70	163	0	missense_variant	c.208A>C	p.Met70Leu	MODERATE	protein_coding
chr6	52238782	rs569473195	C	T	60	1	28774	3.47536e-05	494629	ENSG00000112116	transcript	ENST00000336123.4	2	310	850	202	68	163	0	missense_variant	c.202G>A	p.Val68Ile	MODERATE	protein_coding
chr6	52238872	rs555372013	G	A	60	1	28774	3.47536e-05	483412	ENSG00000112116	transcript	ENST00000336123.4	2	220	850	112	38	163	0	missense_variant	c.112C>T	p.His38Tyr	MODERATE	protein_coding
chr6	52238892	rs754531850	C	T	60	1	28774	3.47536e-05	483038	ENSG00000112116	transcript	ENST00000336123.4	2	200	850	92	31	163	0	missense_variant	c.92G>A	p.Arg31Gln	MODERATE	protein_coding
chr6	52238901	rs201102127	G	A	60	4	28774	0.000139014	487388	ENSG00000112116	transcript	ENST00000336123.4	2	191	850	83	28	163	0	missense_variant	c.83C>T	p.Ala28Val	MODERATE	protein_coding
chr6	52238920		G	T	60	1	28774	3.47536e-05	493541	ENSG00000112116	transcript	ENST00000336123.4	2	172	850	64	22	163	0	missense_variant	c.64C>A	p.Leu22Ile	MODERATE	protein_coding
chr6	52238931	rs145598353	G	A	60	67	28774	0.00232849	493635	ENSG00000112116	transcript	ENST00000336123.4	2	161	850	53	18	163	0	missense_variant	c.53C>T	p.Ser18Leu	MODERATE	protein_coding
chr6	52244416	rs372238359	G	T	60	2	28774	6.95072e-05	481978	ENSG00000112116	transcript	ENST00000336123.4	1	122	850	14	5	163	0	missense_variant	c.14C>A	p.Thr5Asn	MODERATE	protein_coding
chr1	207645238	rs553933937	C	T	60	1	28774	3.47536e-05	486750	ENSG00000197721	transcript	ENST00000508064.6	1	65	1788	5	2	569	0	missense_variant	c.5C>T	p.Ala2Val	MODERATE	protein_coding
chr1	207645252		C	T	60	1	28774	3.47536e-05	490131	ENSG00000197721	transcript	ENST00000508064.6	1	79	1788	19	7	569	0	missense_variant	c.19C>T	p.Leu7Phe	MODERATE	protein_coding
chr1	207645268	rs759445021	C	T	60	1	28774	3.47536e-05	491029	ENSG00000197721	transcript	ENST00000508064.6	1	95	1788	35	12	569	0	missense_variant	c.35C>T	p.Pro12Leu	MODERATE	protein_coding
chr1	207645273	rs61739989	C	T	60	34	28774	0.00118162	488905	ENSG00000197721	transcript	ENST00000508064.6	1	100	1788	40	14	569	0	missense_variant	c.40C>T	p.Arg14Trp	MODERATE	protein_coding
chr1	207645276	rs775459050	C	A	60	171	28774	0.00594287	488813	ENSG00000197721	transcript	ENST00000508064.6	1	103	1788	43	15	569	0	missense_variant	c.43C>A	p.Arg15Ser	MODERATE	protein_coding
chr1	207645313	rs115047031	T	G	60	439	28774	0.0152568	487675	ENSG00000197721	transcript	ENST00000508064.6	1	140	1788	80	27	569	0	missense_variant	c.80T>G	p.Leu27Arg	MODERATE	protein_coding
chr1	207645330	rs1464746138	G	T	60	183	28774	0.00635991	479501	ENSG00000197721	transcript	ENST00000508064.6	1	157	1788	97	33	569	0	missense_variant&splice_region_variant	c.97G>T	p.Asp33Tyr	MODERATE	protein_coding
chr1	207677404	rs751894755	C	T	59.9	3	28774	0.000104261	534188	ENSG00000197721	transcript	ENST00000508064.6	2	173	1788	113	38	569	0	missense_variant	c.113C>T	p.Pro38Leu	MODERATE	protein_coding
chr1	207677419	rs115303620	T	C	59.97	129	28774	0.00448321	550950	ENSG00000197721	transcript	ENST00000508064.6	2	188	1788	128	43	569	0	missense_variant	c.128T>C	p.Phe43Ser	MODERATE	protein_coding
chr1	207677446	rs373799944	A	T	59.92	38	28774	0.00132064	547496	ENSG00000197721	transcript	ENST00000508064.6	2	215	1788	155	52	569	0	missense_variant	c.155A>T	p.Asp52Val	MODERATE	protein_coding
chr1	207677487	rs1305199861	C	T	60	2	28774	6.95072e-05	478372	ENSG00000197721	transcript	ENST00000294997.10	1	28	1587	28	10	388	0	missense_variant	c.28C>T	p.Arg10Cys	MODERATE	nonsense_mediated_decay
chr1	207677488	rs192078528	G	A	59.93	3	28774	0.000104261	476393	ENSG00000197721	transcript	ENST00000294997.10	1	29	1587	29	10	388	0	missense_variant	c.29G>A	p.Arg10His	MODERATE	nonsense_mediated_decay
chr1	207677502	rs376930215	G	A	59.9	14	28774	0.00048655	458490	ENSG00000197721	transcript	ENST00000294997.10	1	43	1587	43	15	388	0	missense_variant	c.43G>A	p.Gly15Arg	MODERATE	nonsense_mediated_decay
chr1	207678209	rs72468037	C	T	59.99	626	28774	0.0217558	508222	ENSG00000197721	transcript	ENST00000294997.10	2	121	1587	121	41	388	0	missense_variant	c.121C>T	p.Arg41Cys	MODERATE	nonsense_mediated_decay
chr1	207678210	rs149273627	G	A	60	52	28774	0.00180719	508061	ENSG00000197721	transcript	ENST00000294997.10	2	122	1587	122	41	388	0	missense_variant	c.122G>A	p.Arg41His	MODERATE	nonsense_mediated_decay
chr1	207678215		C	T	60	1	28774	3.47536e-05	511177	ENSG00000197721	transcript	ENST00000294997.10	2	127	1587	127	43	388	0	missense_variant	c.127C>T	p.Pro43Ser	MODERATE	nonsense_mediated_decay
chr1	207678244		T	G	60.18	2	28774	6.95072e-05	519580	ENSG00000197721	transcript	ENST00000294997.10	2	156	1587	156	52	388	0	missense_variant	c.156T>G	p.His52Gln	MODERATE	nonsense_mediated_decay
chr1	207678266	rs2296158	A	G	59.99	17311	28774	0.60162	543042	ENSG00000197721	transcript	ENST00000294997.10	2	178	1587	178	60	388	0	missense_variant	c.178A>G	p.Arg60Gly	MODERATE	nonsense_mediated_decay
chr1	207678278		A	G	60	4	28774	0.000139014	524735	ENSG00000197721	transcript	ENST00000294997.10	2	190	1587	190	64	388	0	missense_variant	c.190A>G	p.Lys64Glu	MODERATE	nonsense_mediated_decay
chr1	207678290	rs747570485	C	A	59.79	1	28774	3.47536e-05	518828	ENSG00000197721	transcript	ENST00000294997.10	2	202	1587	202	68	388	0	missense_variant	c.202C>A	p.Pro68Thr	MODERATE	nonsense_mediated_decay
chr1	207683877	rs41314532	G	A	59.98	883	28774	0.0306874	517674	ENSG00000197721	transcript	ENST00000294997.10	3	215	1587	215	72	388	0	missense_variant	c.215G>A	p.Arg72Gln	MODERATE	nonsense_mediated_decay
chr1	207683892	rs146322423	C	T	59.89	8	28774	0.000278029	521608	ENSG00000197721	transcript	ENST00000294997.10	3	230	1587	230	77	388	0	missense_variant	c.230C>T	p.Ser77Leu	MODERATE	nonsense_mediated_decay
chr1	207683909	rs3085	A	G	59.98	6579	28774	0.228644	537922	ENSG00000197721	transcript	ENST00000294997.10	3	247	1587	247	83	388	0	missense_variant	c.247A>G	p.Ile83Val	MODERATE	nonsense_mediated_decay
chr1	207694353	rs766301852	G	C	60	1	28774	3.47536e-05	514031	ENSG00000197721	transcript	ENST00000294997.10	4	296	1587	296	99	388	0	missense_variant&splice_region_variant	c.296G>C	p.Arg99Thr	MODERATE	nonsense_mediated_decay
chr1	207694382	rs371954344	G	A	60	6	28774	0.000208522	503936	ENSG00000197721	transcript	ENST00000294997.10	4	325	1587	325	109	388	0	missense_variant	c.325G>A	p.Ala109Thr	MODERATE	nonsense_mediated_decay
chr1	207694386		A	G	60	5	28774	0.000173768	507645	ENSG00000197721	transcript	ENST00000294997.10	4	329	1587	329	110	388	0	missense_variant	c.329A>G	p.Asn110Ser	MODERATE	nonsense_mediated_decay
chr1	207694425	rs144446205	A	G	60	67	28774	0.00232849	492415	ENSG00000197721	transcript	ENST00000294997.10	4	368	1587	368	123	388	0	missense_variant	c.368A>G	p.Tyr123Cys	MODERATE	nonsense_mediated_decay
chr1	207694470	rs555274508	A	G	59.88	6	28774	0.000208522	496261	ENSG00000197721	transcript	ENST00000294997.10	4	413	1587	413	138	388	0	missense_variant	c.413A>G	p.Lys138Arg	MODERATE	nonsense_mediated_decay
chr1	207694475	rs542480175	G	T	60	2	28774	6.95072e-05	495691	ENSG00000197721	transcript	ENST00000294997.10	4	418	1587	418	140	388	0	missense_variant	c.418G>T	p.Val140Leu	MODERATE	nonsense_mediated_decay
chr1	207694504		A	G	60	1	28774	3.47536e-05	506647	ENSG00000197721	transcript	ENST00000294997.10	4	447	1587	447	149	388	0	missense_variant	c.447A>G	p.Ile149Met	MODERATE	nonsense_mediated_decay
chr1	207694509	rs41303261	G	A	59.98	622	28774	0.0216167	507866	ENSG00000197721	transcript	ENST00000294997.10	4	452	1587	452	151	388	0	missense_variant	c.452G>A	p.Cys151Tyr	MODERATE	nonsense_mediated_decay
chr1	207694515		G	A	59.98	20	28774	0.000695072	509309	ENSG00000197721	transcript	ENST00000294997.10	4	458	1587	458	153	388	0	missense_variant	c.458G>A	p.Ser153Asn	MODERATE	nonsense_mediated_decay
chr1	207694544	rs139674690	G	A	59.95	104	28774	0.00361437	510684	ENSG00000197721	transcript	ENST00000294997.10	4	487	1587	487	163	388	0	missense_variant	c.487G>A	p.Gly163Ser	MODERATE	nonsense_mediated_decay
chr1	207694551	rs116829563	C	T	59.94	152	28774	0.00528255	510170	ENSG00000197721	transcript	ENST00000294997.10	4	494	1587	494	165	388	0	missense_variant	c.494C>T	p.Ala165Val	MODERATE	nonsense_mediated_decay
chr1	207694577	rs776714030	T	C	59.24	1	28774	3.47536e-05	512445	ENSG00000197721	transcript	ENST00000294997.10	4	520	1587	520	174	388	0	missense_variant	c.520T>C	p.Cys174Arg	MODERATE	nonsense_mediated_decay
chr1	207694581	rs370226783	C	T	59.78	9	28774	0.000312782	509090	ENSG00000197721	transcript	ENST00000294997.10	4	524	1587	524	175	388	0	missense_variant	c.524C>T	p.Thr175Met	MODERATE	nonsense_mediated_decay
chr1	207694626		G	A	60	1	28774	3.47536e-05	509411	ENSG00000197721	transcript	ENST00000294997.10	4	569	1587	569	190	388	0	missense_variant	c.569G>A	p.Ser190Asn	MODERATE	nonsense_mediated_decay
chr1	207694631		T	A	60	1	28774	3.47536e-05	509183	ENSG00000197721	transcript	ENST00000294997.10	4	574	1587	574	192	388	0	missense_variant	c.574T>A	p.Phe192Ile	MODERATE	nonsense_mediated_decay
chr1	207694664	rs201242322	C	G	59.82	2	28774	6.95072e-05	505875	ENSG00000197721	transcript	ENST00000294997.10	4	607	1587	607	203	388	0	missense_variant	c.607C>G	p.Gln203Glu	MODERATE	nonsense_mediated_decay
chr1	207694677	rs72468038	G	T,A	59.34	627,3	28774	#VALUE!	508747	ENSG00000197721	transcript	ENST00000294997.10	4	620	1587	620	207	388	0	missense_variant	c.620G>A	p.Gly207Asp	MODERATE	nonsense_mediated_decay
chr1	207694709		G	A	60	5	28774	0.000173768	510917	ENSG00000197721	transcript	ENST00000294997.10	4	652	1587	652	218	388	0	missense_variant	c.652G>A	p.Ala218Thr	MODERATE	nonsense_mediated_decay
chr1	207694716	rs753255836	A	G	60	2	28774	6.95072e-05	512594	ENSG00000197721	transcript	ENST00000294997.10	4	659	1587	659	220	388	0	missense_variant	c.659A>G	p.Asn220Ser	MODERATE	nonsense_mediated_decay
chr1	207697539	rs370932489	G	A	58.81	1	28774	3.47536e-05	485701	ENSG00000197721	transcript	ENST00000294997.10	5	731	1587	731	244	388	0	missense_variant	c.731G>A	p.Arg244His	MODERATE	nonsense_mediated_decay
chr1	207697562	rs1296085010	T	C	59.12	1	28774	3.47536e-05	485726	ENSG00000197721	transcript	ENST00000294997.10	5	754	1587	754	252	388	0	missense_variant	c.754T>C	p.Phe252Leu	MODERATE	nonsense_mediated_decay
chr1	207697670	rs375504903	A	G	60	6	28774	0.000208522	488059	ENSG00000197721	transcript	ENST00000294997.10	5	862	1587	862	288	388	0	missense_variant	c.862A>G	p.Arg288Gly	MODERATE	nonsense_mediated_decay
chr1	207697810	rs116210807	G	A	60	19	28774	0.000660318	513674	ENSG00000197721	transcript	ENST00000294997.10	6	911	1587	911	304	388	0	missense_variant	c.911G>A	p.Gly304Asp	MODERATE	nonsense_mediated_decay
chr1	207697812	rs1357885808	C	T	60	1	28774	3.47536e-05	514943	ENSG00000197721	transcript	ENST00000294997.10	6	913	1587	913	305	388	0	missense_variant	c.913C>T	p.His305Tyr	MODERATE	nonsense_mediated_decay
chr1	207697827	rs752808996	C	G,T	59.84	1,4	28774	#VALUE!	515133	ENSG00000197721	transcript	ENST00000294997.10	6	928	1587	928	310	388	0	missense_variant	c.928C>G	p.Leu310Val	MODERATE	nonsense_mediated_decay
chr1	207699229	rs114968622	G	T	58.23	80	28774	0.00278029	508810	ENSG00000197721	transcript	ENST00000294997.10	7	1015	1587	1015	339	388	0	missense_variant	c.1015G>T	p.Ala339Ser	MODERATE	nonsense_mediated_decay
chr1	207699250	rs12729569	A	G	59.73	7034	28774	0.244457	529542	ENSG00000197721	transcript	ENST00000294997.10	7	1036	1587	1036	346	388	0	missense_variant	c.1036A>G	p.Asn346Asp	MODERATE	nonsense_mediated_decay
chr1	207699274	rs754555671	C	T	59.88	8	28774	0.000278029	525614	ENSG00000197721	transcript	ENST00000294997.10	7	1060	1587	1060	354	388	0	missense_variant&splice_region_variant	c.1060C>T	p.Arg354Cys	MODERATE	nonsense_mediated_decay
chr1	207701530	rs751311344	G	A	53.05	4	28774	0.000139014	505508	ENSG00000197721	transcript	ENST00000294997.10	8	1072	1587	1072	358	388	0	missense_variant	c.1072G>A	p.Glu358Lys	MODERATE	nonsense_mediated_decay
chr1	207701543	rs767180294	T	A	52.03	2	28774	6.95072e-05	505336	ENSG00000197721	transcript	ENST00000294997.10	8	1085	1587	1085	362	388	0	missense_variant	c.1085T>A	p.Val362Asp	MODERATE	nonsense_mediated_decay
chr1	207701563		C	A	60	2	28774	6.95072e-05	502217	ENSG00000197721	transcript	ENST00000294997.10	8	1105	1587	1105	369	388	0	missense_variant	c.1105C>A	p.His369Asn	MODERATE	nonsense_mediated_decay
chr1	207701581	rs116015277	C	T	59.95	103	28774	0.00357962	503352	ENSG00000197721	transcript	ENST00000294997.10	8	1123	1587	1123	375	388	0	missense_variant	c.1123C>T	p.His375Tyr	MODERATE	nonsense_mediated_decay
chr1	207701583	rs142755507	T	G	57.33	6	28774	0.000208522	503334	ENSG00000197721	transcript	ENST00000294997.10	8	1125	1587	1125	375	388	0	missense_variant	c.1125T>G	p.His375Gln	MODERATE	nonsense_mediated_decay
chr1	207708198	rs758977806	C	T	59.91	10	28774	0.000347536	516414	ENSG00000197721	transcript	ENST00000508064.6	10	1409	1788	1349	450	569	0	missense_variant	c.1349C>T	p.Ser450Leu	MODERATE	protein_coding
chr1	207708212	rs6683902	A	G	59.92	19978	28774	0.694307	516165	ENSG00000197721	transcript	ENST00000508064.6	10	1423	1788	1363	455	569	0	missense_variant	c.1363A>G	p.Ile455Val	MODERATE	protein_coding
chr1	207708216		T	A	59.95	1	28774	3.47536e-05	506453	ENSG00000197721	transcript	ENST00000508064.6	10	1427	1788	1367	456	569	0	missense_variant	c.1367T>A	p.Leu456His	MODERATE	protein_coding
chr1	207717473	rs113806677	G	A	59.92	183	28774	0.00635991	516009	ENSG00000197721	transcript	ENST00000508064.6	11	1484	1788	1424	475	569	0	missense_variant	c.1424G>A	p.Cys475Tyr	MODERATE	protein_coding
chr1	207717521	rs2796257	T	C	59.54	8804	28774	0.305971	510444	ENSG00000197721	transcript	ENST00000508064.6	11	1532	1788	1472	491	569	0	missense_variant	c.1472T>C	p.Leu491Pro	MODERATE	protein_coding
chr1	207717536		A	C	59.37	1	28774	3.47536e-05	488925	ENSG00000197721	transcript	ENST00000508064.6	11	1547	1788	1487	496	569	0	missense_variant	c.1487A>C	p.Tyr496Ser	MODERATE	protein_coding
chr1	207717539	rs186427145	G	A	59.75	27	28774	0.000938347	486726	ENSG00000197721	transcript	ENST00000508064.6	11	1550	1788	1490	497	569	0	missense_variant	c.1490G>A	p.Gly497Glu	MODERATE	protein_coding
chr1	207717547	rs116455739	G	A,C	58.98	472,4	28774	#VALUE!	484428	ENSG00000197721	transcript	ENST00000508064.6	11	1558	1788	1498	500	569	0	missense_variant	c.1498G>A	p.Val500Ile	MODERATE	protein_coding
chr1	207717599	rs754682900	T	C	59.59	16	28774	0.000556058	490931	ENSG00000197721	transcript	ENST00000508064.6	11	1610	1788	1550	517	569	0	missense_variant	c.1550T>C	p.Ile517Thr	MODERATE	protein_coding
chr1	207717616	rs200802570	C	T	59.85	12	28774	0.000417043	484919	ENSG00000197721	transcript	ENST00000508064.6	11	1627	1788	1567	523	569	0	missense_variant	c.1567C>T	p.Arg523Cys	MODERATE	protein_coding
chr1	207717628	rs745589894	G	A	59.99	4	28774	0.000139014	491604	ENSG00000197721	transcript	ENST00000508064.6	11	1639	1788	1579	527	569	0	missense_variant	c.1579G>A	p.Glu527Lys	MODERATE	protein_coding
chr1	207717630	rs1370945223	A	C	59.11	1	28774	3.47536e-05	492409	ENSG00000197721	transcript	ENST00000508064.6	11	1641	1788	1581	527	569	0	missense_variant	c.1581A>C	p.Glu527Asp	MODERATE	protein_coding
chr1	207717631		C	G	59.89	3	28774	0.000104261	491466	ENSG00000197721	transcript	ENST00000508064.6	11	1642	1788	1582	528	569	0	missense_variant	c.1582C>G	p.Pro528Ala	MODERATE	protein_coding
chr1	207717632	rs779074307	C	T	60	1	28774	3.47536e-05	492152	ENSG00000197721	transcript	ENST00000508064.6	11	1643	1788	1583	528	569	0	missense_variant	c.1583C>T	p.Pro528Leu	MODERATE	protein_coding
chr1	207717636		T	A	59.07	1	28774	3.47536e-05	493298	ENSG00000197721	transcript	ENST00000508064.6	11	1647	1788	1587	529	569	0	missense_variant	c.1587T>A	p.His529Gln	MODERATE	protein_coding
chr1	207717667	rs146341419	C	T	59.98	100	28774	0.00347536	497754	ENSG00000197721	transcript	ENST00000508064.6	11	1678	1788	1618	540	569	0	missense_variant	c.1618C>T	p.Arg540Cys	MODERATE	protein_coding
chr1	207717668	rs376416526	G	T	59.98	8	28774	0.000278029	497185	ENSG00000197721	transcript	ENST00000508064.6	11	1679	1788	1619	540	569	0	missense_variant	c.1619G>T	p.Arg540Leu	MODERATE	protein_coding
chr1	207717683	rs751062027	T	G	60	3	28774	0.000104261	501545	ENSG00000197721	transcript	ENST00000508064.6	11	1694	1788	1634	545	569	0	missense_variant	c.1634T>G	p.Val545Gly	MODERATE	protein_coding
chr1	207723636	rs186161006	T	C	60	6	28774	0.000208522	499475	ENSG00000197721	transcript	ENST00000508064.6	12	1721	1788	1661	554	569	0	missense_variant	c.1661T>C	p.Ile554Thr	MODERATE	protein_coding
chr3	125083922	rs773520894	C	T	60	4	28774	0.000139014	422617	ENSG00000221955	transcript	ENST00000393469.8	13	2163	3447	2113	705	714	0	missense_variant	c.2113G>A	p.Val705Met	MODERATE	protein_coding
chr3	125083955	rs780460449	C	T	60	10	28774	0.000347536	425365	ENSG00000221955	transcript	ENST00000393469.8	13	2130	3447	2080	694	714	0	missense_variant	c.2080G>A	p.Ala694Thr	MODERATE	protein_coding
chr3	125084029	rs754266251	T	A	60	7	28774	0.000243275	485483	ENSG00000221955	transcript	ENST00000393469.8	13	2056	3447	2006	669	714	0	missense_variant	c.2006A>T	p.Gln669Leu	MODERATE	protein_coding
chr3	125084041	rs200353603	G	T	60	1	28774	3.47536e-05	507766	ENSG00000221955	transcript	ENST00000393469.8	13	2044	3447	1994	665	714	0	missense_variant	c.1994C>A	p.Ser665Tyr	MODERATE	protein_coding
chr3	125084044	rs2981482	C	T	60	11952	28774	0.415375	493385	ENSG00000221955	transcript	ENST00000393469.8	13	2041	3447	1991	664	714	0	missense_variant	c.1991G>A	p.Arg664Gln	MODERATE	protein_coding
chr3	125084050		C	T	60	1	28774	3.47536e-05	497344	ENSG00000221955	transcript	ENST00000393469.8	13	2035	3447	1985	662	714	0	missense_variant&splice_region_variant	c.1985G>A	p.Ser662Asn	MODERATE	protein_coding
chr3	125088343	rs367619170	C	T	60	9	28774	0.000312782	487726	ENSG00000221955	transcript	ENST00000393469.8	12	1999	3447	1949	650	714	0	missense_variant	c.1949G>A	p.Arg650Gln	MODERATE	protein_coding
chr3	125091462	rs200020788	C	T	60	2	28774	6.95072e-05	499090	ENSG00000221955	transcript	ENST00000393469.8	11	1948	3447	1898	633	714	0	missense_variant	c.1898G>A	p.Arg633Gln	MODERATE	protein_coding
chr3	125091463	rs3732498	G	A	60	12	28774	0.000417043	498365	ENSG00000221955	transcript	ENST00000393469.8	11	1947	3447	1897	633	714	0	missense_variant	c.1897C>T	p.Arg633Trp	MODERATE	protein_coding
chr3	125091544	rs35341788	G	C	60	8	28774	0.000278029	491300	ENSG00000221955	transcript	ENST00000393469.8	11	1866	3447	1816	606	714	0	missense_variant	c.1816C>G	p.Leu606Val	MODERATE	protein_coding
chr3	125091553	rs185247398	C	T	60	1	28774	3.47536e-05	494953	ENSG00000221955	transcript	ENST00000393469.8	11	1857	3447	1807	603	714	0	missense_variant	c.1807G>A	p.Val603Ile	MODERATE	protein_coding
chr3	125092115	rs373528909	C	T	60	2	28774	6.95072e-05	505786	ENSG00000221955	transcript	ENST00000393469.8	10	1839	3447	1789	597	714	0	missense_variant	c.1789G>A	p.Val597Ile	MODERATE	protein_coding
chr3	125092116		C	A	60	5	28774	0.000173768	506226	ENSG00000221955	transcript	ENST00000393469.8	10	1838	3447	1788	596	714	0	missense_variant	c.1788G>T	p.Trp596Cys	MODERATE	protein_coding
chr3	125092122	rs775429836	G	T	60	10	28774	0.000347536	507394	ENSG00000221955	transcript	ENST00000393469.8	10	1832	3447	1782	594	714	0	missense_variant	c.1782C>A	p.Asn594Lys	MODERATE	protein_coding
chr3	125092147	rs767580907	G	A	60	7	28774	0.000243275	506325	ENSG00000221955	transcript	ENST00000393469.8	10	1807	3447	1757	586	714	0	missense_variant	c.1757C>T	p.Thr586Ile	MODERATE	protein_coding
chr3	125107481	rs779281552	C	T	60	19	28774	0.000660318	488696	ENSG00000221955	transcript	ENST00000393469.8	9	1755	3447	1705	569	714	0	missense_variant&splice_region_variant	c.1705G>A	p.Asp569Asn	MODERATE	protein_coding
chr3	125107490		T	C	60	3	28774	0.000104261	488599	ENSG00000221955	transcript	ENST00000393469.8	9	1746	3447	1696	566	714	0	missense_variant	c.1696A>G	p.Ser566Gly	MODERATE	protein_coding
chr3	125107540		C	G,*	21.91	1,14	28774	#VALUE!	474086	ENSG00000221955	transcript	ENST00000393469.8	9	1696	3447	1646	549	714	0	missense_variant	c.1646G>C	p.Gly549Ala	MODERATE	protein_coding
chr3	125107555	rs750814723	C	T	60	1	28774	3.47536e-05	471015	ENSG00000221955	transcript	ENST00000393469.8	9	1681	3447	1631	544	714	0	missense_variant	c.1631G>A	p.Gly544Glu	MODERATE	protein_coding
chr3	125107564	rs6773138	T	C	60	1612	28774	0.0560228	474410	ENSG00000221955	transcript	ENST00000393469.8	9	1672	3447	1622	541	714	0	missense_variant	c.1622A>G	p.Lys541Arg	MODERATE	protein_coding
chr3	125107578		G	T	60	1	28774	3.47536e-05	475004	ENSG00000221955	transcript	ENST00000393469.8	9	1658	3447	1608	536	714	0	missense_variant	c.1608C>A	p.Asn536Lys	MODERATE	protein_coding
chr3	125107613	rs541726558	C	T	60	1	28774	3.47536e-05	476453	ENSG00000221955	transcript	ENST00000393469.8	9	1623	3447	1573	525	714	0	missense_variant	c.1573G>A	p.Ala525Thr	MODERATE	protein_coding
chr3	125107634	rs201509993	C	T	59.88	5	28774	0.000173768	477382	ENSG00000221955	transcript	ENST00000393469.8	9	1602	3447	1552	518	714	0	missense_variant	c.1552G>A	p.Glu518Lys	MODERATE	protein_coding
chr3	125107714	rs769750655	C	T	60	1	28774	3.47536e-05	475100	ENSG00000221955	transcript	ENST00000393469.8	9	1522	3447	1472	491	714	0	missense_variant	c.1472G>A	p.Arg491Lys	MODERATE	protein_coding
chr3	125107730		G	A	60	3	28774	0.000104261	476265	ENSG00000221955	transcript	ENST00000393469.8	9	1506	3447	1456	486	714	0	missense_variant	c.1456C>T	p.Pro486Ser	MODERATE	protein_coding
chr3	125107752	rs76714073	C	A	60	336	28774	0.0116772	477404	ENSG00000221955	transcript	ENST00000393469.8	9	1484	3447	1434	478	714	0	missense_variant	c.1434G>T	p.Arg478Ser	MODERATE	protein_coding
chr3	125107802		T	A	60	2	28774	6.95072e-05	470144	ENSG00000221955	transcript	ENST00000393469.8	9	1434	3447	1384	462	714	0	missense_variant	c.1384A>T	p.Met462Leu	MODERATE	protein_coding
chr3	125107825	rs372640323	G	A	60	3	28774	0.000104261	459497	ENSG00000221955	transcript	ENST00000393469.8	9	1411	3447	1361	454	714	0	missense_variant	c.1361C>T	p.Thr454Met	MODERATE	protein_coding
chr3	125107846	rs770353081	G	C	60	1	28774	3.47536e-05	465014	ENSG00000221955	transcript	ENST00000393469.8	9	1390	3447	1340	447	714	0	missense_variant	c.1340C>G	p.Ala447Gly	MODERATE	protein_coding
chr3	125107862	rs370711982	C	T	60	3	28774	0.000104261	461586	ENSG00000221955	transcript	ENST00000393469.8	9	1374	3447	1324	442	714	0	missense_variant	c.1324G>A	p.Gly442Ser	MODERATE	protein_coding
chr3	125107916	rs766218616	C	T	60	4	28774	0.000139014	458675	ENSG00000221955	transcript	ENST00000393469.8	9	1320	3447	1270	424	714	0	missense_variant	c.1270G>A	p.Ala424Thr	MODERATE	protein_coding
chr3	125107933	rs200756737	G	A	60	3	28774	0.000104261	462782	ENSG00000221955	transcript	ENST00000393469.8	9	1303	3447	1253	418	714	0	missense_variant	c.1253C>T	p.Pro418Leu	MODERATE	protein_coding
chr3	125107937	rs375034589	C	T	60	44	28774	0.00152916	465370	ENSG00000221955	transcript	ENST00000393469.8	9	1299	3447	1249	417	714	0	missense_variant	c.1249G>A	p.Glu417Lys	MODERATE	protein_coding
chr3	125107957	rs114987541	C	T	60	12	28774	0.000417043	470750	ENSG00000221955	transcript	ENST00000393469.8	9	1279	3447	1229	410	714	0	missense_variant	c.1229G>A	p.Cys410Tyr	MODERATE	protein_coding
chr3	125108027	rs199641456	C	T	60	2	28774	6.95072e-05	485711	ENSG00000221955	transcript	ENST00000393469.8	9	1209	3447	1159	387	714	0	missense_variant	c.1159G>A	p.Val387Ile	MODERATE	protein_coding
chr3	125108050	rs1457290760	T	C	60	2	28774	6.95072e-05	495830	ENSG00000221955	transcript	ENST00000393469.8	9	1186	3447	1136	379	714	0	missense_variant	c.1136A>G	p.Gln379Arg	MODERATE	protein_coding
chr3	125108074		G	A	60	1	28774	3.47536e-05	494680	ENSG00000221955	transcript	ENST00000393469.8	9	1162	3447	1112	371	714	0	missense_variant	c.1112C>T	p.Thr371Ile	MODERATE	protein_coding
chr3	125110254	rs1360778251	G	T	60	1	28774	3.47536e-05	472685	ENSG00000221955	transcript	ENST00000393469.8	8	1044	3447	994	332	714	0	missense_variant	c.994C>A	p.Pro332Thr	MODERATE	protein_coding
chr3	125110265	rs757911434	A	G	60	2	28774	6.95072e-05	475325	ENSG00000221955	transcript	ENST00000393469.8	8	1033	3447	983	328	714	0	missense_variant	c.983T>C	p.Leu328Pro	MODERATE	protein_coding
chr3	125110311	rs772155850	G	C	60	1	28774	3.47536e-05	458749	ENSG00000221955	transcript	ENST00000393469.8	8	987	3447	937	313	714	0	missense_variant	c.937C>G	p.Leu313Val	MODERATE	protein_coding
chr3	125110324	rs373135489	C	T	60	10	28774	0.000347536	449738	ENSG00000221955	transcript	ENST00000393469.8	8	974	3447	924	308	714	0	missense_variant	c.924G>A	p.Met308Ile	MODERATE	protein_coding
chr3	125118778	rs369148747	T	C	60	5	28774	0.000173768	497237	ENSG00000221955	transcript	ENST00000393469.8	7	953	3447	903	301	714	0	missense_variant	c.903A>G	p.Ile301Met	MODERATE	protein_coding
chr3	125118782	rs745391490	A	G	60	2	28774	6.95072e-05	490624	ENSG00000221955	transcript	ENST00000393469.8	7	949	3447	899	300	714	0	missense_variant	c.899T>C	p.Leu300Pro	MODERATE	protein_coding
chr3	125118794	rs373665310	C	T	60	1	28774	3.47536e-05	475596	ENSG00000221955	transcript	ENST00000393469.8	7	937	3447	887	296	714	0	missense_variant	c.887G>A	p.Arg296His	MODERATE	protein_coding
chr3	125118806	rs575976593	C	T	60	11	28774	0.00038229	463776	ENSG00000221955	transcript	ENST00000393469.8	7	925	3447	875	292	714	0	missense_variant	c.875G>A	p.Arg292Gln	MODERATE	protein_coding
chr3	125118819	rs773478062	C	T	60	2	28774	6.95072e-05	448811	ENSG00000221955	transcript	ENST00000393469.8	7	912	3447	862	288	714	0	missense_variant	c.862G>A	p.Ala288Thr	MODERATE	protein_coding
chr3	125118840	rs621383	T	C	60	29334	28774	1.01946	454317	ENSG00000221955	transcript	ENST00000393469.8	7	891	3447	841	281	714	0	missense_variant	c.841A>G	p.Ile281Val	MODERATE	protein_coding
chr3	125120626	rs863642	A	G	60	164	28774	0.00569959	456547	ENSG00000221955	transcript	ENST00000393469.8	6	847	3447	797	266	714	0	missense_variant	c.797T>C	p.Leu266Pro	MODERATE	protein_coding
chr3	125120737	rs368814712	G	A	60	1	28774	3.47536e-05	456441	ENSG00000221955	transcript	ENST00000430155.6	1	118	2831	89	30	515	0	missense_variant	c.89C>T	p.Ala30Val	MODERATE	protein_coding
chr3	125120743	rs368281490	C	T	60	12	28774	0.000417043	461913	ENSG00000221955	transcript	ENST00000430155.6	1	112	2831	83	28	515	0	missense_variant	c.83G>A	p.Gly28Glu	MODERATE	protein_coding
chr3	125135719	rs371758667	G	A	60	1	28774	3.47536e-05	502359	ENSG00000221955	transcript	ENST00000393469.8	5	736	3447	686	229	714	0	missense_variant	c.686C>T	p.Pro229Leu	MODERATE	protein_coding
chr3	125135740		T	C	60	1	28774	3.47536e-05	515397	ENSG00000221955	transcript	ENST00000393469.8	5	715	3447	665	222	714	0	missense_variant	c.665A>G	p.Asn222Ser	MODERATE	protein_coding
chr3	125135776	rs929566765	C	T	60	3	28774	0.000104261	522795	ENSG00000221955	transcript	ENST00000393469.8	5	679	3447	629	210	714	0	missense_variant	c.629G>A	p.Gly210Asp	MODERATE	protein_coding
chr1	89368664	rs192717886	T	C	60	1	28774	3.47536e-05	500584	ENSG00000183347	transcript	ENST00000370456.4	2	206	2987	113	38	633	0	missense_variant	c.113T>C	p.Val38Ala	MODERATE	protein_coding
chr1	89368678	rs200358212	A	G	60	3	28774	0.000104261	496898	ENSG00000183347	transcript	ENST00000370456.4	2	220	2987	127	43	633	0	missense_variant	c.127A>G	p.Ile43Val	MODERATE	protein_coding
chr1	89368679		T	A	60	2	28774	6.95072e-05	497253	ENSG00000183347	transcript	ENST00000370456.4	2	221	2987	128	43	633	0	missense_variant	c.128T>A	p.Ile43Asn	MODERATE	protein_coding
chr1	89368681	rs768491590	G	C	60	4	28774	0.000139014	496571	ENSG00000183347	transcript	ENST00000370456.4	2	223	2987	130	44	633	0	missense_variant	c.130G>C	p.Val44Leu	MODERATE	protein_coding
chr1	89368693	rs150615430	C	T	60	37	28774	0.00128588	495001	ENSG00000183347	transcript	ENST00000370456.4	2	235	2987	142	48	633	0	missense_variant	c.142C>T	p.Arg48Cys	MODERATE	protein_coding
chr1	89368694	rs139938902	G	A	60	2	28774	6.95072e-05	495153	ENSG00000183347	transcript	ENST00000370456.4	2	236	2987	143	48	633	0	missense_variant	c.143G>A	p.Arg48His	MODERATE	protein_coding
chr1	89368703	rs113354221	A	C	60	1	28774	3.47536e-05	499551	ENSG00000183347	transcript	ENST00000370456.4	2	245	2987	152	51	633	0	missense_variant	c.152A>C	p.Lys51Thr	MODERATE	protein_coding
chr1	89369602	rs112244423	G	A	60	36	28774	0.00125113	484920	ENSG00000183347	transcript	ENST00000370456.4	3	340	2987	247	83	633	0	missense_variant	c.247G>A	p.Val83Met	MODERATE	protein_coding
chr1	89369650	rs75966734	G	A	60	27	28774	0.000938347	493373	ENSG00000183347	transcript	ENST00000370456.4	3	388	2987	295	99	633	0	missense_variant	c.295G>A	p.Glu99Lys	MODERATE	protein_coding
chr1	89378182	rs865808474	C	A	60	3	28774	0.000104261	487544	ENSG00000183347	transcript	ENST00000370456.4	4	491	2987	398	133	633	0	missense_variant	c.398C>A	p.Thr133Asn	MODERATE	protein_coding
chr1	89378425	rs373092127	C	T	60	1	28774	3.47536e-05	503193	ENSG00000183347	transcript	ENST00000370456.4	5	530	2987	437	146	633	0	missense_variant	c.437C>T	p.Thr146Met	MODERATE	protein_coding
chr1	89378476	rs35837853	T	C	60	680	28774	0.0236324	513879	ENSG00000183347	transcript	ENST00000370456.4	5	581	2987	488	163	633	0	missense_variant	c.488T>C	p.Val163Ala	MODERATE	protein_coding
chr1	89378485		C	A	60	4	28774	0.000139014	508726	ENSG00000183347	transcript	ENST00000370456.4	5	590	2987	497	166	633	0	missense_variant	c.497C>A	p.Ser166Tyr	MODERATE	protein_coding
chr1	89378491		A	T	60	71	28774	0.00246751	504036	ENSG00000183347	transcript	ENST00000370456.4	5	596	2987	503	168	633	0	missense_variant	c.503A>T	p.Glu168Val	MODERATE	protein_coding
chr1	89378529	rs141436979	C	T	60	2	28774	6.95072e-05	478076	ENSG00000183347	transcript	ENST00000370456.4	5	634	2987	541	181	633	0	missense_variant	c.541C>T	p.Arg181Trp	MODERATE	protein_coding
chr1	89378538		A	G	60	4	28774	0.000139014	483226	ENSG00000183347	transcript	ENST00000370456.4	5	643	2987	550	184	633	0	missense_variant	c.550A>G	p.Thr184Ala	MODERATE	protein_coding
chr1	89378559	rs144008165	G	A	60	1	28774	3.47536e-05	480738	ENSG00000183347	transcript	ENST00000370456.4	5	664	2987	571	191	633	0	missense_variant	c.571G>A	p.Gly191Ser	MODERATE	protein_coding
chr1	89378595	rs144565821	G	A	60	63	28774	0.00218948	487736	ENSG00000183347	transcript	ENST00000370456.4	5	700	2987	607	203	633	0	missense_variant	c.607G>A	p.Ala203Thr	MODERATE	protein_coding
chr1	89380401		T	C	60.06	1	28774	3.47536e-05	511339	ENSG00000183347	transcript	ENST00000370456.4	6	734	2987	641	214	633	0	missense_variant	c.641T>C	p.Val214Ala	MODERATE	protein_coding
chr1	89380436	rs149539381	C	T	60	1	28774	3.47536e-05	511459	ENSG00000183347	transcript	ENST00000370456.4	6	769	2987	676	226	633	0	missense_variant	c.676C>T	p.Arg226Cys	MODERATE	protein_coding
chr1	89380437	rs200306309	G	A	60	3	28774	0.000104261	511559	ENSG00000183347	transcript	ENST00000370456.4	6	770	2987	677	226	633	0	missense_variant	c.677G>A	p.Arg226His	MODERATE	protein_coding
chr1	89380452	rs961339806	G	A	60	1	28774	3.47536e-05	514540	ENSG00000183347	transcript	ENST00000370456.4	6	785	2987	692	231	633	0	missense_variant	c.692G>A	p.Arg231Gln	MODERATE	protein_coding
chr1	89380463	rs546609836	G	A	60	2	28774	6.95072e-05	511564	ENSG00000183347	transcript	ENST00000370456.4	6	796	2987	703	235	633	0	missense_variant	c.703G>A	p.Val235Ile	MODERATE	protein_coding
chr1	89380473	rs780373179	G	A	60	1	28774	3.47536e-05	508979	ENSG00000183347	transcript	ENST00000370456.4	6	806	2987	713	238	633	0	missense_variant	c.713G>A	p.Arg238Gln	MODERATE	protein_coding
chr1	89380496		C	G	60	1	28774	3.47536e-05	513456	ENSG00000183347	transcript	ENST00000370456.4	6	829	2987	736	246	633	0	missense_variant	c.736C>G	p.Leu246Val	MODERATE	protein_coding
chr1	89380592		A	T	60	2	28774	6.95072e-05	521907	ENSG00000183347	transcript	ENST00000370456.4	6	925	2987	832	278	633	0	missense_variant	c.832A>T	p.Thr278Ser	MODERATE	protein_coding
chr1	89380593	rs4582772	C	T	60	2223	28774	0.0772572	525872	ENSG00000183347	transcript	ENST00000370456.4	6	926	2987	833	278	633	0	missense_variant	c.833C>T	p.Thr278Ile	MODERATE	protein_coding
chr1	89381813	rs4658359	G	T	60	21079	28774	0.732571	500011	ENSG00000183347	transcript	ENST00000370456.4	7	1084	2987	991	331	633	0	missense_variant	c.991G>T	p.Ala331Ser	MODERATE	protein_coding
chr1	89381852	rs4658360	C	T	60	21082	28774	0.732675	498517	ENSG00000183347	transcript	ENST00000370456.4	7	1123	2987	1030	344	633	0	missense_variant	c.1030C>T	p.Leu344Phe	MODERATE	protein_coding
chr1	89381885	rs4658146	A	G	60	21079	28774	0.732571	500315	ENSG00000183347	transcript	ENST00000370456.4	7	1156	2987	1063	355	633	0	missense_variant	c.1063A>G	p.Met355Val	MODERATE	protein_coding
chr1	89381924		A	G	60	12	28774	0.000417043	487998	ENSG00000183347	transcript	ENST00000370456.4	7	1195	2987	1102	368	633	0	missense_variant	c.1102A>G	p.Met368Val	MODERATE	protein_coding
chr1	89381933		T	C	60	1	28774	3.47536e-05	485809	ENSG00000183347	transcript	ENST00000370456.4	7	1204	2987	1111	371	633	0	missense_variant	c.1111T>C	p.Ser371Pro	MODERATE	protein_coding
chr1	89382793	rs113532469	G	T	60	28	28774	0.000973101	502268	ENSG00000183347	transcript	ENST00000370456.4	8	1375	2987	1282	428	633	0	missense_variant	c.1282G>T	p.Val428Phe	MODERATE	protein_coding
chr1	89382829	rs151241468	G	A	60	5	28774	0.000173768	496893	ENSG00000183347	transcript	ENST00000370456.4	8	1411	2987	1318	440	633	0	missense_variant	c.1318G>A	p.Glu440Lys	MODERATE	protein_coding
chr1	89382862		A	G	60	2	28774	6.95072e-05	497092	ENSG00000183347	transcript	ENST00000370456.4	8	1444	2987	1351	451	633	0	missense_variant	c.1351A>G	p.Arg451Gly	MODERATE	protein_coding
chr1	89382875	rs149263534	A	G	60	2	28774	6.95072e-05	499936	ENSG00000183347	transcript	ENST00000370456.4	8	1457	2987	1364	455	633	0	missense_variant&splice_region_variant	c.1364A>G	p.Lys455Arg	MODERATE	protein_coding
chr1	89383697	rs116173091	G	A	59.99	84	28774	0.0029193	508988	ENSG00000183347	transcript	ENST00000370456.4	9	1504	2987	1411	471	633	0	missense_variant	c.1411G>A	p.Glu471Lys	MODERATE	protein_coding
chr1	89383745		G	A	60	2	28774	6.95072e-05	497727	ENSG00000183347	transcript	ENST00000370456.4	9	1552	2987	1459	487	633	0	missense_variant	c.1459G>A	p.Ala487Thr	MODERATE	protein_coding
chr1	89384155	rs1429090845	G	A	60	1	28774	3.47536e-05	522337	ENSG00000183347	transcript	ENST00000370456.4	10	1624	2987	1531	511	633	0	missense_variant	c.1531G>A	p.Glu511Lys	MODERATE	protein_coding
chr1	89384183	rs959460	A	T	60	27028	28774	0.93932	537781	ENSG00000183347	transcript	ENST00000370456.4	10	1652	2987	1559	520	633	0	missense_variant	c.1559A>T	p.Asp520Val	MODERATE	protein_coding
chr1	89384191	rs756837037	C	T	60	1	28774	3.47536e-05	507094	ENSG00000183347	transcript	ENST00000370456.4	10	1660	2987	1567	523	633	0	missense_variant	c.1567C>T	p.Arg523Cys	MODERATE	protein_coding
chr1	89384192	rs115489421	G	A	60	14	28774	0.00048655	505799	ENSG00000183347	transcript	ENST00000370456.4	10	1661	2987	1568	523	633	0	missense_variant	c.1568G>A	p.Arg523His	MODERATE	protein_coding
chr1	89384218		G	C	60	1	28774	3.47536e-05	496390	ENSG00000183347	transcript	ENST00000370456.4	10	1687	2987	1594	532	633	0	missense_variant	c.1594G>C	p.Glu532Gln	MODERATE	protein_coding
chr1	89384251		A	G	60	1	28774	3.47536e-05	488269	ENSG00000183347	transcript	ENST00000370456.4	10	1720	2987	1627	543	633	0	missense_variant	c.1627A>G	p.Arg543Gly	MODERATE	protein_coding
chr1	89384257		C	G	60	20	28774	0.000695072	488429	ENSG00000183347	transcript	ENST00000370456.4	10	1726	2987	1633	545	633	0	missense_variant	c.1633C>G	p.Gln545Glu	MODERATE	protein_coding
chr1	89385284	rs76159539	G	A	60	242	28774	0.00841037	500608	ENSG00000183347	transcript	ENST00000370456.4	11	1810	2987	1717	573	633	0	missense_variant	c.1717G>A	p.Ala573Thr	MODERATE	protein_coding
chr1	89385306	rs772004170	G	A	60	39	28774	0.00135539	489094	ENSG00000183347	transcript	ENST00000370456.4	11	1832	2987	1739	580	633	0	missense_variant	c.1739G>A	p.Arg580His	MODERATE	protein_coding
chr1	89385312	rs1276778962	T	C	60	1	28774	3.47536e-05	490469	ENSG00000183347	transcript	ENST00000370456.4	11	1838	2987	1745	582	633	0	missense_variant	c.1745T>C	p.Ile582Thr	MODERATE	protein_coding
chr1	89385320	rs1228536663	A	G	60	1	28774	3.47536e-05	490007	ENSG00000183347	transcript	ENST00000370456.4	11	1846	2987	1753	585	633	0	missense_variant	c.1753A>G	p.Thr585Ala	MODERATE	protein_coding
chr1	89385353		A	G	60	1	28774	3.47536e-05	484354	ENSG00000183347	transcript	ENST00000370456.4	11	1879	2987	1786	596	633	0	missense_variant	c.1786A>G	p.Thr596Ala	MODERATE	protein_coding
chr1	89385371	rs142400726	G	A	60	2	28774	6.95072e-05	481089	ENSG00000183347	transcript	ENST00000370456.4	11	1897	2987	1804	602	633	0	missense_variant	c.1804G>A	p.Asp602Asn	MODERATE	protein_coding
chr1	89385398		C	T	60	2	28774	6.95072e-05	503420	ENSG00000183347	transcript	ENST00000370456.4	11	1924	2987	1831	611	633	0	missense_variant	c.1831C>T	p.Pro611Ser	MODERATE	protein_coding
chr6	32845644	rs74897484	G	T	60	106	28774	0.00368388	472291	ENSG00000168394	transcript	ENST00000354258.4	11	2524	2959	2362	788	808	0	missense_variant	c.2362C>A	p.Gln788Lys	MODERATE	protein_coding
chr6	32845665		G	A	60	3	28774	0.000104261	470993	ENSG00000168394	transcript	ENST00000354258.4	11	2503	2959	2341	781	808	0	missense_variant	c.2341C>T	p.Arg781Trp	MODERATE	protein_coding
chr6	32845737	rs781502493	G	A	60	1	28774	3.47536e-05	456937	ENSG00000168394	transcript	ENST00000354258.4	11	2431	2959	2269	757	808	0	missense_variant	c.2269C>T	p.Leu757Phe	MODERATE	protein_coding
chr6	32845745	rs566329319	C	T	60	4	28774	0.000139014	451595	ENSG00000168394	transcript	ENST00000354258.4	11	2423	2959	2261	754	808	0	missense_variant	c.2261G>A	p.Arg754His	MODERATE	protein_coding
chr6	32845749	rs192960052	A	T	60	96	28774	0.00333635	452623	ENSG00000168394	transcript	ENST00000354258.4	11	2419	2959	2257	753	808	0	missense_variant	c.2257T>A	p.Ser753Thr	MODERATE	protein_coding
chr6	32845754	rs200753447	C	T	60	2	28774	6.95072e-05	450753	ENSG00000168394	transcript	ENST00000354258.4	11	2414	2959	2252	751	808	0	missense_variant	c.2252G>A	p.Arg751Gln	MODERATE	protein_coding
chr6	32845767	rs138059790	C	T	60	7	28774	0.000243275	451510	ENSG00000168394	transcript	ENST00000354258.4	11	2401	2959	2239	747	808	0	missense_variant	c.2239G>A	p.Glu747Lys	MODERATE	protein_coding
chr6	32847133	rs946536215	G	A	60	2	28774	6.95072e-05	487877	ENSG00000168394	transcript	ENST00000354258.4	10	2317	2959	2155	719	808	0	missense_variant	c.2155C>T	p.Arg719Trp	MODERATE	protein_coding
chr6	32847165	rs1057149	C	T	60.82	1452	28774	0.0504622	481381	ENSG00000168394	transcript	ENST00000354258.4	10	2285	2959	2123	708	808	0	missense_variant	c.2123G>A	p.Arg708Gln	MODERATE	protein_coding
chr6	32847168		T	G	60	1	28774	3.47536e-05	482910	ENSG00000168394	transcript	ENST00000354258.4	10	2282	2959	2120	707	808	0	missense_variant	c.2120A>C	p.Gln707Pro	MODERATE	protein_coding
chr6	32847198	rs1135216	T	C	60.23	6736	28774	0.2341	483385	ENSG00000168394	transcript	ENST00000354258.4	10	2252	2959	2090	697	808	0	missense_variant	c.2090A>G	p.Asp697Gly	MODERATE	protein_coding
chr6	32847521		T	C	60	2	28774	6.95072e-05	484816	ENSG00000168394	transcript	ENST00000354258.4	9	2237	2959	2075	692	808	0	missense_variant	c.2075A>G	p.Tyr692Cys	MODERATE	protein_coding
chr6	32847576	rs760398466	C	T	60	1	28774	3.47536e-05	474196	ENSG00000168394	transcript	ENST00000354258.4	9	2182	2959	2020	674	808	0	missense_variant	c.2020G>A	p.Ala674Thr	MODERATE	protein_coding
chr6	32847641		C	G	60	2	28774	6.95072e-05	483603	ENSG00000168394	transcript	ENST00000354258.4	9	2117	2959	1955	652	808	0	missense_variant	c.1955G>C	p.Gly652Ala	MODERATE	protein_coding
chr6	32847671		G	A	60	13	28774	0.000451797	483398	ENSG00000168394	transcript	ENST00000354258.4	9	2087	2959	1925	642	808	0	missense_variant	c.1925C>T	p.Ala642Val	MODERATE	protein_coding
chr6	32847935	rs1374606443	C	T	60	1	28774	3.47536e-05	474276	ENSG00000168394	transcript	ENST00000354258.4	8	2066	2959	1904	635	808	0	missense_variant	c.1904G>A	p.Arg635His	MODERATE	protein_coding
chr6	32847936	rs1168560265	G	A	60	14	28774	0.00048655	473136	ENSG00000168394	transcript	ENST00000354258.4	8	2065	2959	1903	635	808	0	missense_variant	c.1903C>T	p.Arg635Cys	MODERATE	protein_coding
chr6	32848058	rs192572056	G	A	60	6	28774	0.000208522	490083	ENSG00000168394	transcript	ENST00000354258.4	8	1943	2959	1781	594	808	0	missense_variant	c.1781C>T	p.Thr594Met	MODERATE	protein_coding
chr6	32848065	rs149812348	C	T	60	1	28774	3.47536e-05	491836	ENSG00000168394	transcript	ENST00000354258.4	8	1936	2959	1774	592	808	0	missense_variant	c.1774G>A	p.Glu592Lys	MODERATE	protein_coding
chr6	32848073	rs778935373	C	T	60	1	28774	3.47536e-05	492790	ENSG00000168394	transcript	ENST00000354258.4	8	1928	2959	1766	589	808	0	missense_variant	c.1766G>A	p.Arg589His	MODERATE	protein_coding
chr6	32848091	rs771383918	C	T	60	1	28774	3.47536e-05	495432	ENSG00000168394	transcript	ENST00000354258.4	8	1910	2959	1748	583	808	0	missense_variant&splice_region_variant	c.1748G>A	p.Gly583Glu	MODERATE	protein_coding
chr6	32848666	rs41561219	C	T	60	287	28774	0.00997428	483610	ENSG00000168394	transcript	ENST00000354258.4	7	1894	2959	1732	578	808	0	missense_variant	c.1732G>A	p.Val578Ile	MODERATE	protein_coding
chr6	32848671	rs2228106	G	A	59.89	6	28774	0.000208522	479082	ENSG00000168394	transcript	ENST00000354258.4	7	1889	2959	1727	576	808	0	missense_variant	c.1727C>T	p.Pro576Leu	MODERATE	protein_coding
chr6	32848675		G	T	60	1	28774	3.47536e-05	475871	ENSG00000168394	transcript	ENST00000354258.4	7	1885	2959	1723	575	808	0	missense_variant	c.1723C>A	p.Arg575Ser	MODERATE	protein_coding
chr6	32848758	rs373556147	C	T	59.58	3	28774	0.000104261	474613	ENSG00000168394	transcript	ENST00000354258.4	7	1802	2959	1640	547	808	0	missense_variant	c.1640G>A	p.Arg547His	MODERATE	protein_coding
chr6	32848761		G	C	60	1	28774	3.47536e-05	481212	ENSG00000168394	transcript	ENST00000354258.4	7	1799	2959	1637	546	808	0	missense_variant	c.1637C>G	p.Pro546Arg	MODERATE	protein_coding
chr6	32848995	rs41550019	C	A	60	1452	28774	0.0504622	474928	ENSG00000168394	transcript	ENST00000354258.4	6	1714	2959	1552	518	808	0	missense_variant	c.1552G>T	p.Val518Leu	MODERATE	protein_coding
chr6	32849024		A	G	60	1	28774	3.47536e-05	475815	ENSG00000168394	transcript	ENST00000354258.4	6	1685	2959	1523	508	808	0	missense_variant	c.1523T>C	p.Val508Ala	MODERATE	protein_coding
chr6	32849112	rs2228110	C	A	59.99	299	28774	0.0103913	487312	ENSG00000168394	transcript	ENST00000354258.4	6	1597	2959	1435	479	808	0	missense_variant	c.1435G>T	p.Gly479Cys	MODERATE	protein_coding
chr6	32850393		T	C	60	1	28774	3.47536e-05	497263	ENSG00000168394	transcript	ENST00000354258.4	5	1517	2959	1355	452	808	0	missense_variant	c.1355A>G	p.Glu452Gly	MODERATE	protein_coding
chr6	32850459	rs2127679	G	A	60	289	28774	0.0100438	501293	ENSG00000168394	transcript	ENST00000354258.4	5	1451	2959	1289	430	808	0	missense_variant	c.1289C>T	p.Ala430Val	MODERATE	protein_coding
chr6	32850465	rs55767910	A	T,G	60	2,13	28774	#VALUE!	503977	ENSG00000168394	transcript	ENST00000354258.4	5	1445	2959	1283	428	808	0	missense_variant	c.1283T>C	p.Ile428Thr	MODERATE	protein_coding
chr6	32850997	rs1057141	T	C	60	7865	28774	0.273337	481523	ENSG00000168394	transcript	ENST00000354258.4	4	1339	2959	1177	393	808	0	missense_variant	c.1177A>G	p.Ile393Val	MODERATE	protein_coding
chr6	32851063	rs770512899	C	G	60	3	28774	0.000104261	480255	ENSG00000168394	transcript	ENST00000354258.4	4	1273	2959	1111	371	808	0	missense_variant	c.1111G>C	p.Val371Leu	MODERATE	protein_coding
chr6	32851113	rs139346862	G	A	60	1	28774	3.47536e-05	467301	ENSG00000168394	transcript	ENST00000354258.4	4	1223	2959	1061	354	808	0	missense_variant	c.1061C>T	p.Thr354Ile	MODERATE	protein_coding
chr6	32851137	rs2228111	G	A	59.96	22	28774	0.000764579	463811	ENSG00000168394	transcript	ENST00000354258.4	4	1199	2959	1037	346	808	0	missense_variant	c.1037C>T	p.Ser346Phe	MODERATE	protein_coding
chr6	32852171	rs143954070	T	G	60	2	28774	6.95072e-05	472504	ENSG00000168394	transcript	ENST00000354258.4	3	1124	2959	962	321	808	0	missense_variant	c.962A>C	p.Gln321Pro	MODERATE	protein_coding
chr6	32852214	rs59328013	C	T	60	5	28774	0.000173768	462143	ENSG00000168394	transcript	ENST00000354258.4	3	1081	2959	919	307	808	0	missense_variant	c.919G>A	p.Gly307Arg	MODERATE	protein_coding
chr6	32852223	rs36229525	C	A	60	45	28774	0.00156391	458421	ENSG00000168394	transcript	ENST00000354258.4	3	1072	2959	910	304	808	0	missense_variant	c.910G>T	p.Val304Leu	MODERATE	protein_coding
chr6	32852413	rs757711839	G	A	60	1	28774	3.47536e-05	477341	ENSG00000168394	transcript	ENST00000354258.4	2	1030	2959	868	290	808	0	missense_variant	c.868C>T	p.Leu290Phe	MODERATE	protein_coding
chr6	32852421		T	A	60	1	28774	3.47536e-05	474215	ENSG00000168394	transcript	ENST00000354258.4	2	1022	2959	860	287	808	0	missense_variant	c.860A>T	p.Asn287Ile	MODERATE	protein_coding
chr6	32852437	rs1407467013	C	A	60	2	28774	6.95072e-05	464407	ENSG00000168394	transcript	ENST00000354258.4	2	1006	2959	844	282	808	0	missense_variant	c.844G>T	p.Asp282Tyr	MODERATE	protein_coding
chr6	32852489		A	C	60	9	28774	0.000312782	459397	ENSG00000168394	transcript	ENST00000354258.4	2	954	2959	792	264	808	0	missense_variant	c.792T>G	p.Ile264Met	MODERATE	protein_coding
chr6	32853042	rs865976723	G	T	60	3	28774	0.000104261	484469	ENSG00000168394	transcript	ENST00000354258.4	1	937	2959	775	259	808	0	missense_variant	c.775C>A	p.Leu259Ile	MODERATE	protein_coding
chr6	32853116	rs572060702	C	T	60	1	28774	3.47536e-05	474157	ENSG00000168394	transcript	ENST00000354258.4	1	863	2959	701	234	808	0	missense_variant	c.701G>A	p.Arg234His	MODERATE	protein_coding
chr6	32853224	rs748425471	G	A	60	1	28774	3.47536e-05	486666	ENSG00000168394	transcript	ENST00000354258.4	1	755	2959	593	198	808	0	missense_variant	c.593C>T	p.Thr198Ile	MODERATE	protein_coding
chr6	32853245	rs142907576	A	G	60	7	28774	0.000243275	492780	ENSG00000168394	transcript	ENST00000354258.4	1	734	2959	572	191	808	0	missense_variant	c.572T>C	p.Leu191Pro	MODERATE	protein_coding
chr6	32853251	rs777326504	C	T	60	5	28774	0.000173768	492452	ENSG00000168394	transcript	ENST00000354258.4	1	728	2959	566	189	808	0	missense_variant	c.566G>A	p.Arg189Lys	MODERATE	protein_coding
chr6	32853309	rs2228108	G	C	60	3	28774	0.000104261	482640	ENSG00000168394	transcript	ENST00000354258.4	1	670	2959	508	170	808	0	missense_variant	c.508C>G	p.Leu170Val	MODERATE	protein_coding
chr6	32853335	rs375437555	G	A	60	1	28774	3.47536e-05	475209	ENSG00000168394	transcript	ENST00000354258.4	1	644	2959	482	161	808	0	missense_variant	c.482C>T	p.Ala161Val	MODERATE	protein_coding
chr6	32853399		C	A	60	1	28774	3.47536e-05	473507	ENSG00000168394	transcript	ENST00000354258.4	1	580	2959	418	140	808	0	missense_variant	c.418G>T	p.Val140Phe	MODERATE	protein_coding
chr6	32853522	rs761472739	C	A	60	1	28774	3.47536e-05	465558	ENSG00000168394	transcript	ENST00000354258.4	1	457	2959	295	99	808	0	missense_variant	c.295G>T	p.Ala99Ser	MODERATE	protein_coding
chr6	32853543	rs1441605630	C	A	60	4	28774	0.000139014	456711	ENSG00000168394	transcript	ENST00000354258.4	1	436	2959	274	92	808	0	missense_variant	c.274G>T	p.Asp92Tyr	MODERATE	protein_coding
chr6	32853588	rs57640466	C	G	60	113	28774	0.00392716	445343	ENSG00000168394	transcript	ENST00000354258.4	1	391	2959	229	77	808	0	missense_variant	c.229G>C	p.Gly77Arg	MODERATE	protein_coding
chr6	32853618	rs375389015	G	A	60	55	28774	0.00191145	442284	ENSG00000168394	transcript	ENST00000354258.4	1	361	2959	199	67	808	0	missense_variant	c.199C>T	p.Pro67Ser	MODERATE	protein_coding
chr6	32853626	rs571573117	G	A	60	3	28774	0.000104261	444649	ENSG00000168394	transcript	ENST00000354258.4	1	353	2959	191	64	808	0	missense_variant	c.191C>T	p.Ser64Phe	MODERATE	protein_coding
chr6	32853651		C	G	60	2	28774	6.95072e-05	431371	ENSG00000168394	transcript	ENST00000354258.4	1	328	2959	166	56	808	0	missense_variant	c.166G>C	p.Gly56Arg	MODERATE	protein_coding
chr6	32853656	rs113585939	C	T	60	16	28774	0.000556058	432336	ENSG00000168394	transcript	ENST00000354258.4	1	323	2959	161	54	808	0	missense_variant	c.161G>A	p.Arg54Gln	MODERATE	protein_coding
chr6	32853717	rs979626928	C	G	60	19	28774	0.000660318	439034	ENSG00000168394	transcript	ENST00000354258.4	1	262	2959	100	34	808	0	missense_variant	c.100G>C	p.Gly34Arg	MODERATE	protein_coding
chr6	32853779	rs202053684	G	A	60	12	28774	0.000417043	432762	ENSG00000168394	transcript	ENST00000354258.4	1	200	2959	38	13	808	0	missense_variant	c.38C>T	p.Ser13Phe	MODERATE	protein_coding
chr6	111567638	rs200246882	G	A	60	1	28774	3.47536e-05	501148	ENSG00000056972	transcript	ENST00000340026.10	7	1967	2785	1372	458	574	0	missense_variant	c.1372C>T	p.Arg458Cys	MODERATE	protein_coding
chr6	111575660	rs139767840	T	C	60.01	42	28774	0.00145965	481726	ENSG00000056972	transcript	ENST00000340026.10	5	1806	2785	1211	404	574	0	missense_variant	c.1211A>G	p.Asn404Ser	MODERATE	protein_coding
chr6	111575786	rs148619849	C	T	60	7	28774	0.000243275	470209	ENSG00000056972	transcript	ENST00000340026.10	5	1680	2785	1085	362	574	0	missense_variant	c.1085G>A	p.Gly362Asp	MODERATE	protein_coding
chr6	111575789		G	A	60	2	28774	6.95072e-05	470748	ENSG00000056972	transcript	ENST00000340026.10	5	1677	2785	1082	361	574	0	missense_variant	c.1082C>T	p.Ala361Val	MODERATE	protein_coding
chr6	111580215	rs559874598	G	A	60	4	28774	0.000139014	509036	ENSG00000056972	transcript	ENST00000340026.10	4	1626	2785	1031	344	574	0	missense_variant	c.1031C>T	p.Pro344Leu	MODERATE	protein_coding
chr6	111580233		T	C	60	2	28774	6.95072e-05	510982	ENSG00000056972	transcript	ENST00000340026.10	4	1608	2785	1013	338	574	0	missense_variant	c.1013A>G	p.Gln338Arg	MODERATE	protein_coding
chr6	111580250	rs1043730	G	T	60	23191	28774	0.805971	539637	ENSG00000056972	transcript	ENST00000340026.10	4	1591	2785	996	332	574	0	missense_variant	c.996C>A	p.His332Gln	MODERATE	protein_coding
chr6	111580262	rs146226365	G	T	60	89	28774	0.00309307	506816	ENSG00000056972	transcript	ENST00000340026.10	4	1579	2785	984	328	574	0	missense_variant	c.984C>A	p.Ser328Arg	MODERATE	protein_coding
chr6	111591268	rs144405088	G	A,C	60	1,5	28774	#VALUE!	488025	ENSG00000056972	transcript	ENST00000340026.10	3	1441	2785	846	282	574	0	missense_variant	c.846C>G	p.His282Gln	MODERATE	protein_coding
chr6	111591279		T	G	60	2	28774	6.95072e-05	487710	ENSG00000056972	transcript	ENST00000340026.10	3	1430	2785	835	279	574	0	missense_variant	c.835A>C	p.Ser279Arg	MODERATE	protein_coding
chr6	111591382		C	A,*	50.89	1,1	28774	#VALUE!	461320	ENSG00000056972	transcript	ENST00000340026.10	3	1327	2785	732	244	574	0	missense_variant	c.732G>T	p.Glu244Asp	MODERATE	protein_coding
chr6	111591426	rs145697646	C	T	60	3	28774	0.000104261	442258	ENSG00000056972	transcript	ENST00000340026.10	3	1283	2785	688	230	574	0	missense_variant	c.688G>A	p.Val230Met	MODERATE	protein_coding
chr6	111591438	rs139282334	G	T	60	34	28774	0.00118162	439804	ENSG00000056972	transcript	ENST00000340026.10	3	1271	2785	676	226	574	0	missense_variant	c.676C>A	p.Pro226Thr	MODERATE	protein_coding
chr6	111591521	rs138401155	C	T	60	1	28774	3.47536e-05	449086	ENSG00000056972	transcript	ENST00000340026.10	3	1188	2785	593	198	574	0	missense_variant	c.593G>A	p.Gly198Asp	MODERATE	protein_coding
chr6	111591527	rs769293100	C	T	60	22	28774	0.000764579	454584	ENSG00000056972	transcript	ENST00000340026.10	3	1182	2785	587	196	574	0	missense_variant	c.587G>A	p.Arg196Gln	MODERATE	protein_coding
chr6	111591549	rs141283234	G	A	60	1	28774	3.47536e-05	469820	ENSG00000056972	transcript	ENST00000340026.10	3	1160	2785	565	189	574	0	missense_variant	c.565C>T	p.Arg189Trp	MODERATE	protein_coding
chr6	111591616		G	T	60	1	28774	3.47536e-05	490336	ENSG00000056972	transcript	ENST00000340026.10	3	1093	2785	498	166	574	0	missense_variant	c.498C>A	p.Asp166Glu	MODERATE	protein_coding
chr6	111591630		C	T	60	1	28774	3.47536e-05	489229	ENSG00000056972	transcript	ENST00000340026.10	3	1079	2785	484	162	574	0	missense_variant	c.484G>A	p.Gly162Ser	MODERATE	protein_coding
chr6	111591677	rs1243216801	C	T	60	1	28774	3.47536e-05	480046	ENSG00000056972	transcript	ENST00000340026.10	3	1032	2785	437	146	574	0	missense_variant	c.437G>A	p.Arg146His	MODERATE	protein_coding
chr6	111591801	rs777022629	A	G	60	3	28774	0.000104261	491985	ENSG00000056972	transcript	ENST00000340026.10	3	908	2785	313	105	574	0	missense_variant	c.313T>C	p.Cys105Arg	MODERATE	protein_coding
chr6	111591806	rs61756667	C	T	60	18	28774	0.000625565	490913	ENSG00000056972	transcript	ENST00000340026.10	3	903	2785	308	103	574	0	missense_variant	c.308G>A	p.Ser103Asn	MODERATE	protein_coding
chr6	111591816	rs372576606	T	C	60	1	28774	3.47536e-05	491674	ENSG00000056972	transcript	ENST00000340026.10	3	893	2785	298	100	574	0	missense_variant	c.298A>G	p.Ser100Gly	MODERATE	protein_coding
chr6	111591837	rs376682410	G	A	60	3	28774	0.000104261	483126	ENSG00000056972	transcript	ENST00000340026.10	3	872	2785	277	93	574	0	missense_variant	c.277C>T	p.Arg93Cys	MODERATE	protein_coding
chr6	111591867	rs13190932	G	A	60	1533	28774	0.0532773	485418	ENSG00000056972	transcript	ENST00000340026.10	3	842	2785	247	83	574	0	missense_variant	c.247C>T	p.Arg83Trp	MODERATE	protein_coding
chr6	111591896	rs149246847	T	G	60	50	28774	0.00173768	494544	ENSG00000056972	transcript	ENST00000340026.10	3	813	2785	218	73	574	0	missense_variant	c.218A>C	p.His73Pro	MODERATE	protein_coding
chr6	111591952	rs375324881	G	C	60	1	28774	3.47536e-05	503952	ENSG00000056972	transcript	ENST00000340026.10	3	757	2785	162	54	574	0	missense_variant	c.162C>G	p.Asn54Lys	MODERATE	protein_coding
chr6	111591983		G	A	36.63	1	29334	3.40901e-05	509078	ENSG00000056972	transcript	ENST00000340026.10	3	726	2785	131	44	574	0	missense_variant	c.131C>T	p.Pro44Leu	MODERATE	protein_coding
chr6	111592020		T	A	60	4	28774	0.000139014	508987	ENSG00000056972	transcript	ENST00000340026.10	3	689	2785	94	32	574	0	missense_variant	c.94A>T	p.Ile32Phe	MODERATE	protein_coding
chr6	111592059	rs33980500	C	T	60	2783	28774	0.0967193	511239	ENSG00000056972	transcript	ENST00000340026.10	3	650	2785	55	19	574	0	missense_variant	c.55G>A	p.Asp19Asn	MODERATE	protein_coding
chr6	111592079	rs148778036	C	T	60	1	28774	3.47536e-05	502260	ENSG00000056972	transcript	ENST00000340026.10	3	630	2785	35	12	574	0	missense_variant	c.35G>A	p.Arg12Gln	MODERATE	protein_coding
chr2	191031499	rs761155615	T	C	60	4	28774	0.000139014	510349	ENSG00000138378	transcript	ENST00000358470.8	22	2320	2769	2062	688	748	0	missense_variant	c.2062A>G	p.Arg688Gly	MODERATE	protein_coding
chr2	191032961	rs1312794455	C	T	60	3	28774	0.000104261	510958	ENSG00000138378	transcript	ENST00000358470.8	21	2299	2769	2041	681	748	0	missense_variant	c.2041G>A	p.Glu681Lys	MODERATE	protein_coding
chr2	191033043	rs749296968	A	C	60	5	28774	0.000173768	510664	ENSG00000138378	transcript	ENST00000358470.8	21	2217	2769	1959	653	748	0	missense_variant	c.1959T>G	p.Ile653Met	MODERATE	protein_coding
chr2	191033945		T	C	60	47	28774	0.00163342	508291	ENSG00000138378	transcript	ENST00000358470.8	19	1939	2769	1681	561	748	0	missense_variant	c.1681A>G	p.Ile561Val	MODERATE	protein_coding
chr2	191034597		A	G	60	4	28774	0.000139014	478635	ENSG00000138378	transcript	ENST00000358470.8	18	1829	2769	1571	524	748	0	missense_variant&splice_region_variant	c.1571T>C	p.Val524Ala	MODERATE	protein_coding
chr2	191041076	rs764815073	T	C	60	1	28774	3.47536e-05	497420	ENSG00000138378	transcript	ENST00000358470.8	15	1582	2769	1324	442	748	0	missense_variant	c.1324A>G	p.Ile442Val	MODERATE	protein_coding
chr2	191041091		G	A	60	1	28774	3.47536e-05	497321	ENSG00000138378	transcript	ENST00000358470.8	15	1567	2769	1309	437	748	0	missense_variant	c.1309C>T	p.Leu437Phe	MODERATE	protein_coding
chr2	191041095		G	C	60	1	28774	3.47536e-05	498783	ENSG00000138378	transcript	ENST00000358470.8	15	1563	2769	1305	435	748	0	missense_variant	c.1305C>G	p.Ile435Met	MODERATE	protein_coding
chr2	191041102		G	A	60	1	28774	3.47536e-05	498575	ENSG00000138378	transcript	ENST00000358470.8	15	1556	2769	1298	433	748	0	missense_variant	c.1298C>T	p.Thr433Ile	MODERATE	protein_coding
chr2	191058046	rs199633613	C	G	60	8	28774	0.000278029	511436	ENSG00000138378	transcript	ENST00000358470.8	13	1436	2769	1178	393	748	0	missense_variant	c.1178G>C	p.Gly393Ala	MODERATE	protein_coding
chr2	191058073		G	A	60	3	28774	0.000104261	490614	ENSG00000138378	transcript	ENST00000358470.8	13	1409	2769	1151	384	748	0	missense_variant	c.1151C>T	p.Ala384Val	MODERATE	protein_coding
chr2	191058713		T	A	59.84	5	29334	0.000170451	509048	ENSG00000138378	transcript	ENST00000358470.8	11	1349	2769	1091	364	748	0	missense_variant	c.1091A>T	p.Asp364Val	MODERATE	protein_coding
chr2	191061807		T	C	60	1	28774	3.47536e-05	511463	ENSG00000138378	transcript	ENST00000358470.8	10	1214	2769	956	319	748	0	missense_variant	c.956A>G	p.Glu319Gly	MODERATE	protein_coding
chr2	191064856	rs201972198	C	A	60	1	28774	3.47536e-05	495039	ENSG00000138378	transcript	ENST00000358470.8	8	991	2769	733	245	748	0	missense_variant	c.733G>T	p.Ala245Ser	MODERATE	protein_coding
chr2	191064867	rs764990697	C	T	60	2	28774	6.95072e-05	496552	ENSG00000138378	transcript	ENST00000358470.8	8	980	2769	722	241	748	0	missense_variant	c.722G>A	p.Arg241Gln	MODERATE	protein_coding
chr2	191064870	rs61756200	C	T	60	8	28774	0.000278029	497860	ENSG00000138378	transcript	ENST00000358470.8	8	977	2769	719	240	748	0	missense_variant	c.719G>A	p.Arg240Gln	MODERATE	protein_coding
chr2	191064871	rs1280348818	G	A	60	17	28774	0.000590811	499024	ENSG00000138378	transcript	ENST00000358470.8	8	976	2769	718	240	748	0	missense_variant	c.718C>T	p.Arg240Trp	MODERATE	protein_coding
chr2	191064887		C	G	60	8	28774	0.000278029	503592	ENSG00000138378	transcript	ENST00000358470.8	8	960	2769	702	234	748	0	missense_variant	c.702G>C	p.Glu234Asp	MODERATE	protein_coding
chr2	191064908		C	T	60	1	28774	3.47536e-05	506243	ENSG00000138378	transcript	ENST00000358470.8	8	939	2769	681	227	748	0	missense_variant	c.681G>A	p.Met227Ile	MODERATE	protein_coding
chr2	191064934	rs749622712	T	C	60	1	28774	3.47536e-05	507824	ENSG00000138378	transcript	ENST00000358470.8	8	913	2769	655	219	748	0	missense_variant	c.655A>G	p.Ile219Val	MODERATE	protein_coding
chr2	191066490	rs543324204	C	G	60	4	28774	0.000139014	518595	ENSG00000138378	transcript	ENST00000358470.8	7	828	2769	570	190	748	0	missense_variant	c.570G>C	p.Met190Ile	MODERATE	protein_coding
chr2	191073135	rs866566754	A	C	60	1	28774	3.47536e-05	496189	ENSG00000138378	transcript	ENST00000358470.8	5	686	2769	428	143	748	0	missense_variant	c.428T>G	p.Val143Gly	MODERATE	protein_coding
chr2	191076256	rs3024839	T	C	60	19	28774	0.000660318	505851	ENSG00000138378	transcript	ENST00000358470.8	4	601	2769	343	115	748	0	missense_variant	c.343A>G	p.Ile115Val	MODERATE	protein_coding
chr2	191076297	rs778453112	A	G	60	7	28774	0.000243275	523172	ENSG00000138378	transcript	ENST00000358470.8	4	560	2769	302	101	748	0	missense_variant	c.302T>C	p.Val101Ala	MODERATE	protein_coding
chr2	191131831	rs761128636	A	G	60	3	28774	0.000104261	494537	ENSG00000138378	transcript	ENST00000409995.5	4	369	709	343	115	117	0	missense_variant	c.343T>C	p.Ser115Pro	MODERATE	protein_coding
chr2	191131833	rs754410186	T	C	60	38	28774	0.00132064	493478	ENSG00000138378	transcript	ENST00000409995.5	4	367	709	341	114	117	0	missense_variant	c.341A>G	p.Lys114Arg	MODERATE	protein_coding
chr2	191131863	rs6717352	C	A	60	50	28774	0.00173768	484487	ENSG00000138378	transcript	ENST00000409995.5	4	337	709	311	104	117	0	missense_variant	c.311G>T	p.Arg104Leu	MODERATE	protein_coding
chr1	25242614		G	A	60	2	28774	6.95072e-05	504405	ENSG00000117616	transcript	ENST00000243189.11	5	1125	1502	848	283	290	0	missense_variant	c.848C>T	p.Pro283Leu	MODERATE	protein_coding
chr1	25242650	rs533867221	G	A	60	2	28774	6.95072e-05	509297	ENSG00000117616	transcript	ENST00000243189.11	5	1089	1502	812	271	290	0	missense_variant	c.812C>T	p.Ser271Phe	MODERATE	protein_coding
chr1	25243590	rs1043879	T	C	60	9235	28774	0.320949	531684	ENSG00000117616	transcript	ENST00000243189.11	4	993	1502	716	239	290	0	missense_variant	c.716A>G	p.Glu239Gly	MODERATE	protein_coding
chr1	25244224	rs1293184450	T	A	60	1	28774	3.47536e-05	502222	ENSG00000117616	transcript	ENST00000568254.5	4	888	2013	673	225	226	0	missense_variant&splice_region_variant	c.673A>T	p.Met225Leu	MODERATE	nonsense_mediated_decay
chr1	25245145	rs955928873	C	G	60	3	28774	0.000104261	495028	ENSG00000117616	transcript	ENST00000431849.3	3	881	1954	677	226	242	0	missense_variant	c.677G>C	p.Ser226Thr	MODERATE	protein_coding
chr1	25245175	rs114307014	A	G	60	13	28774	0.000451797	495731	ENSG00000117616	transcript	ENST00000243189.11	3	924	1502	647	216	290	0	missense_variant	c.647T>C	p.Val216Ala	MODERATE	protein_coding
chr1	25245187	rs760484232	C	T	60	5	28774	0.000173768	489957	ENSG00000117616	transcript	ENST00000243189.11	3	912	1502	635	212	290	0	missense_variant	c.635G>A	p.Arg212His	MODERATE	protein_coding
chr1	25245188	rs369386279	G	A	60	1	28774	3.47536e-05	489734	ENSG00000117616	transcript	ENST00000243189.11	3	911	1502	634	212	290	0	missense_variant	c.634C>T	p.Arg212Cys	MODERATE	protein_coding
chr1	25245230	rs1464226465	G	C	60	18	28774	0.000625565	486399	ENSG00000117616	transcript	ENST00000243189.11	3	869	1502	592	198	290	0	missense_variant	c.592C>G	p.Pro198Ala	MODERATE	protein_coding
chr1	25245239	rs528496290	T	C	60	1	28774	3.47536e-05	492682	ENSG00000117616	transcript	ENST00000243189.11	3	860	1502	583	195	290	0	missense_variant	c.583A>G	p.Ile195Val	MODERATE	protein_coding
chr1	25246493	rs34484514	T	G	60	417	28774	0.0144922	500965	ENSG00000117616	transcript	ENST00000243189.11	2	748	1502	471	157	290	0	missense_variant	c.471A>C	p.Arg157Ser	MODERATE	protein_coding
chr1	25246494	rs114469235	C	T	60	7	28774	0.000243275	500443	ENSG00000117616	transcript	ENST00000243189.11	2	747	1502	470	157	290	0	missense_variant	c.470G>A	p.Arg157Lys	MODERATE	protein_coding
chr1	25246525	rs34619962	A	G	60	174	28774	0.00604713	501829	ENSG00000117616	transcript	ENST00000243189.11	2	716	1502	439	147	290	0	missense_variant	c.439T>C	p.Tyr147His	MODERATE	protein_coding
chr1	25246548		T	C	60	2	28774	6.95072e-05	501423	ENSG00000117616	transcript	ENST00000243189.11	2	693	1502	416	139	290	0	missense_variant	c.416A>G	p.Tyr139Cys	MODERATE	protein_coding
chr1	25246623		C	A	60	2	28774	6.95072e-05	488002	ENSG00000117616	transcript	ENST00000243189.11	2	618	1502	341	114	290	0	missense_variant	c.341G>T	p.Arg114Leu	MODERATE	protein_coding
chr1	25246654	rs546835450	A	G	60	3	28774	0.000104261	495301	ENSG00000117616	transcript	ENST00000243189.11	2	587	1502	310	104	290	0	missense_variant	c.310T>C	p.Tyr104His	MODERATE	protein_coding
chr1	25246660	rs148547903	T	C	60	3	28774	0.000104261	493587	ENSG00000117616	transcript	ENST00000243189.11	2	581	1502	304	102	290	0	missense_variant	c.304A>G	p.Arg102Gly	MODERATE	protein_coding
chr1	25246671	rs1354381135	T	C	60	7	28774	0.000243275	494996	ENSG00000117616	transcript	ENST00000243189.11	2	570	1502	293	98	290	0	missense_variant	c.293A>G	p.Tyr98Cys	MODERATE	protein_coding
chr1	25246672		A	G	60	1	28774	3.47536e-05	495266	ENSG00000117616	transcript	ENST00000243189.11	2	569	1502	292	98	290	0	missense_variant	c.292T>C	p.Tyr98His	MODERATE	protein_coding
chr1	25246674	rs774435928	C	G	60	1	28774	3.47536e-05	491057	ENSG00000117616	transcript	ENST00000243189.11	2	567	1502	290	97	290	0	missense_variant	c.290G>C	p.Arg97Pro	MODERATE	protein_coding
chr1	25246723		A	G,*	5.28	1126	28774	0.0391326	501160	ENSG00000117616	transcript	ENST00000243189.11	2	518	1502	241	81	290	0	missense_variant	c.241T>C	p.Tyr81His	MODERATE	protein_coding
chr1	25246771	rs201090487	G	C	60	1	28774	3.47536e-05	482861	ENSG00000117616	transcript	ENST00000243189.11	2	470	1502	193	65	290	0	missense_variant	c.193C>G	p.Arg65Gly	MODERATE	protein_coding
chr1	25246798	rs565554082	T	C	60	5	28774	0.000173768	481826	ENSG00000117616	transcript	ENST00000243189.11	2	443	1502	166	56	290	0	missense_variant	c.166A>G	p.Arg56Gly	MODERATE	protein_coding
chr1	25246810	rs537057461	G	A	60	1	28774	3.47536e-05	474120	ENSG00000117616	transcript	ENST00000243189.11	2	431	1502	154	52	290	0	missense_variant	c.154C>T	p.Arg52Trp	MODERATE	protein_coding
chr1	25246855		G	C	60	1	28774	3.47536e-05	462829	ENSG00000117616	transcript	ENST00000243189.11	2	386	1502	109	37	290	0	missense_variant	c.109C>G	p.Arg37Gly	MODERATE	protein_coding
chr1	25246872		G	A	60	1	28774	3.47536e-05	460453	ENSG00000117616	transcript	ENST00000243189.11	2	369	1502	92	31	290	0	missense_variant	c.92C>T	p.Ser31Leu	MODERATE	protein_coding
chr1	25246873	rs982536386	A	G	60	2	28774	6.95072e-05	463614	ENSG00000117616	transcript	ENST00000243189.11	2	368	1502	91	31	290	0	missense_variant	c.91T>C	p.Ser31Pro	MODERATE	protein_coding
chr1	25246905	rs147781110	G	A	60	10	28774	0.000347536	473304	ENSG00000117616	transcript	ENST00000243189.11	2	336	1502	59	20	290	0	missense_variant	c.59C>T	p.Ser20Leu	MODERATE	protein_coding
chr1	25246935		G	A	60	3	28774	0.000104261	480759	ENSG00000117616	transcript	ENST00000243189.11	2	306	1502	29	10	290	0	missense_variant	c.29C>T	p.Pro10Leu	MODERATE	protein_coding
chr1	25272575	rs746827601	C	T	33.13	7	28774	0.000243275	356660	ENSG00000187010	transcript	ENST00000342055.9	1	28	1557	28	10	493	0	missense_variant	c.28C>T	p.Arg10Trp	MODERATE	protein_coding
chr1	25272595	rs772865539	G	C	41.9	25	28774	0.00086884	370477	ENSG00000187010	transcript	ENST00000342055.9	1	48	1557	48	16	493	0	missense_variant	c.48G>C	p.Trp16Cys	MODERATE	protein_coding
chr1	25272639		T	G	52.81	4	28774	0.000139014	363863	ENSG00000187010	transcript	ENST00000342055.9	1	92	1557	92	31	493	0	missense_variant	c.92T>G	p.Phe31Cys	MODERATE	protein_coding
chr1	25272642	rs764093565	C	T	50.9	1	28774	3.47536e-05	361767	ENSG00000187010	transcript	ENST00000342055.9	1	95	1557	95	32	493	0	missense_variant	c.95C>T	p.Thr32Ile	MODERATE	protein_coding
chr1	25284590	rs756018237	G	C	59.24	10	26956	0.000370975	520932	ENSG00000187010	transcript	ENST00000342055.9	2	166	1557	166	56	493	0	missense_variant	c.166G>C	p.Val56Leu	MODERATE	protein_coding
chr1	25284599	rs577769939	G	A	59.3	3	26958	0.000111284	520353	ENSG00000187010	transcript	ENST00000342055.9	2	175	1557	175	59	493	0	missense_variant	c.175G>A	p.Ala59Thr	MODERATE	protein_coding
chr1	25284602	rs1053341	A	C	59.23	14	26960	0.000519288	522012	ENSG00000187010	transcript	ENST00000342055.9	2	178	1557	178	60	493	0	missense_variant	c.178A>C	p.Ile60Leu	MODERATE	protein_coding
chr1	25284610	rs199509194	G	T	59.82	112	26964	0.00415369	520797	ENSG00000187010	transcript	ENST00000342055.9	2	186	1557	186	62	493	0	missense_variant	c.186G>T	p.Leu62Phe	MODERATE	protein_coding
chr1	25284627	rs62621068	G	A	54.73	4	26960	0.000148368	518737	ENSG00000187010	transcript	ENST00000342055.9	2	203	1557	203	68	493	0	missense_variant	c.203G>A	p.Ser68Asn	MODERATE	protein_coding
chr1	25284632	rs542542420	C	T	59.79	1	26960	3.7092e-05	517777	ENSG00000187010	transcript	ENST00000342055.9	2	208	1557	208	70	493	0	missense_variant	c.208C>T	p.Arg70Trp	MODERATE	protein_coding
chr1	25284633	rs142925159	G	A	58.86	2	26962	7.41785e-05	517137	ENSG00000187010	transcript	ENST00000342055.9	2	209	1557	209	70	493	0	missense_variant	c.209G>A	p.Arg70Gln	MODERATE	protein_coding
chr1	25284647	rs753714023	A	G	57.51	2	26958	7.41895e-05	516237	ENSG00000187010	transcript	ENST00000342055.9	2	223	1557	223	75	493	0	missense_variant	c.223A>G	p.Ser75Gly	MODERATE	protein_coding
chr1	25284701		C	A	53.28	1	26952	3.7103e-05	507543	ENSG00000187010	transcript	ENST00000342055.9	2	277	1557	277	93	493	0	missense_variant	c.277C>A	p.Leu93Met	MODERATE	protein_coding
chr1	25284728		C	A	51.84	5	26952	0.000185515	510317	ENSG00000187010	transcript	ENST00000342055.9	2	304	1557	304	102	493	0	missense_variant	c.304C>A	p.Pro102Thr	MODERATE	protein_coding
chr1	25284731	rs1132760	T	C	30.36	2	26946	7.42225e-05	511306	ENSG00000187010	transcript	ENST00000342055.9	2	307	1557	307	103	493	0	missense_variant	c.307T>C	p.Ser103Pro	MODERATE	protein_coding
chr1	25284740	rs759788754	G	A	50.24	1	26956	3.70975e-05	511990	ENSG00000187010	transcript	ENST00000342055.9	2	316	1557	316	106	493	0	missense_variant	c.316G>A	p.Val106Met	MODERATE	protein_coding
chr1	25284753	rs121912762	T	C	47.74	16	26954	0.000593604	515792	ENSG00000187010	transcript	ENST00000342055.9	2	329	1557	329	110	493	0	missense_variant	c.329T>C	p.Leu110Pro	MODERATE	protein_coding
chr1	25284758	rs761738800	A	G	46.87	5	26956	0.000185487	517063	ENSG00000187010	transcript	ENST00000342055.9	2	334	1557	334	112	493	0	missense_variant&splice_region_variant	c.334A>G	p.Ser112Gly	MODERATE	protein_coding
chr1	25290645	rs1170303671	C	T	60	1	26830	3.72717e-05	363645	ENSG00000187010	transcript	ENST00000342055.9	3	340	1557	340	114	493	0	missense_variant	c.340C>T	p.Arg114Trp	MODERATE	protein_coding
chr1	25290669	rs767140623	T	A	60	1	26826	3.72773e-05	359390	ENSG00000187010	transcript	ENST00000342055.9	3	364	1557	364	122	493	0	missense_variant	c.364T>A	p.Ser122Thr	MODERATE	protein_coding
chr1	25290715	rs113982491	C	T	56.24	127	26828	0.00473386	346367	ENSG00000187010	transcript	ENST00000342055.9	3	410	1557	410	137	493	0	missense_variant	c.410C>T	p.Ala137Val	MODERATE	protein_coding
chr1	25290735		C	G	55.22	2	26828	7.4549e-05	346736	ENSG00000187010	transcript	ENST00000342055.9	3	430	1557	430	144	493	0	missense_variant	c.430C>G	p.Leu144Val	MODERATE	protein_coding
chr1	25290760	rs17418085	A	C	52.89	125	26812	0.00466209	341303	ENSG00000187010	transcript	ENST00000342055.9	3	455	1557	455	152	493	0	missense_variant	c.455A>C	p.Asn152Thr	MODERATE	protein_coding
chr1	25300960		G	A	60	3	26824	0.00011184	366530	ENSG00000187010	transcript	ENST00000342055.9	4	501	1557	501	167	493	0	missense_variant	c.501G>A	p.Met167Ile	MODERATE	protein_coding
chr1	25300964	rs17421137	A	C	37.45	1	26822	3.72828e-05	366028	ENSG00000187010	transcript	ENST00000342055.9	4	505	1557	505	169	493	0	missense_variant	c.505A>C	p.Met169Leu	MODERATE	protein_coding
chr1	25300968	rs17421144	T	C,G	59.37	8,1	26826	#VALUE!	365242	ENSG00000187010	transcript	ENST00000342055.9	4	509	1557	509	170	493	0	missense_variant	c.509T>C	p.Met170Thr	MODERATE	protein_coding
chr1	25300973	rs17421151	A	T	41.84	1	26824	3.728e-05	364585	ENSG00000187010	transcript	ENST00000342055.9	4	514	1557	514	172	493	0	missense_variant	c.514A>T	p.Ile172Phe	MODERATE	protein_coding
chr1	25301061	rs1053355	C	G	59.44	224	26804	0.00835696	348899	ENSG00000187010	transcript	ENST00000342055.9	4	602	1557	602	201	493	0	missense_variant	c.602C>G	p.Thr201Arg	MODERATE	protein_coding
chr1	25301533	rs200820520	G	C	55.3	25	26808	0.000932557	342621	ENSG00000187010	transcript	ENST00000342055.9	5	648	1557	648	216	493	0	missense_variant	c.648G>C	p.Leu216Phe	MODERATE	protein_coding
chr1	25301539	rs141540728	G	C	53	126	26808	0.00470009	343218	ENSG00000187010	transcript	ENST00000342055.9	5	654	1557	654	218	493	0	missense_variant	c.654G>C	p.Met218Ile	MODERATE	protein_coding
chr1	25301552	rs1053356	T	G	53.39	443	26810	0.0165237	349684	ENSG00000187010	transcript	ENST00000342055.9	5	667	1557	667	223	493	0	missense_variant	c.667T>G	p.Phe223Val	MODERATE	protein_coding
chr1	25301559	rs148014996	C	T	55.19	126	26812	0.00469939	350106	ENSG00000187010	transcript	ENST00000342055.9	5	674	1557	674	225	493	0	missense_variant	c.674C>T	p.Ser225Phe	MODERATE	protein_coding
chr1	25301574	rs374920252	G	T	59.15	1	26808	3.73023e-05	352682	ENSG00000187010	transcript	ENST00000342055.9	5	689	1557	689	230	493	0	missense_variant	c.689G>T	p.Ser230Ile	MODERATE	protein_coding
chr1	25301582	rs1053359	G	C,A	53.8	66,4	26802	#VALUE!	351954	ENSG00000187010	transcript	ENST00000342055.9	5	697	1557	697	233	493	0	missense_variant	c.697G>A	p.Glu233Lys	MODERATE	protein_coding
chr1	25301597	rs1053360	G	A	58.15	21	26808	0.000783348	352485	ENSG00000187010	transcript	ENST00000342055.9	5	712	1557	712	238	493	0	missense_variant	c.712G>A	p.Val238Met	MODERATE	protein_coding
chr1	25301618	rs150073306	G	C	56.3	4	26804	0.000149231	354742	ENSG00000187010	transcript	ENST00000342055.9	5	733	1557	733	245	493	0	missense_variant	c.733G>C	p.Val245Leu	MODERATE	protein_coding
chr1	25301630	rs778492425	G	A	59.49	5	26804	0.000186539	351820	ENSG00000187010	transcript	ENST00000342055.9	5	745	1557	745	249	493	0	missense_variant	c.745G>A	p.Val249Met	MODERATE	protein_coding
chr1	25301672	rs3118454	G	A	51.87	10	26810	0.000372995	346931	ENSG00000187010	transcript	ENST00000342055.9	5	787	1557	787	263	493	0	missense_variant	c.787G>A	p.Gly263Arg	MODERATE	protein_coding
chr1	25301685	rs112907722	A	T	50.69	13	26812	0.000484858	342690	ENSG00000187010	transcript	ENST00000342055.9	5	800	1557	800	267	493	0	missense_variant&splice_region_variant	c.800A>T	p.Lys267Met	MODERATE	protein_coding
chr1	25303329	rs121912763	T	G	49.48	1	26854	3.72384e-05	354901	ENSG00000187010	transcript	ENST00000342055.9	6	809	1557	809	270	493	0	missense_variant	c.809T>G	p.Val270Gly	MODERATE	protein_coding
chr1	25303338	rs774785863	C	T	44.69	3	26846	0.000111748	351041	ENSG00000187010	transcript	ENST00000342055.9	6	818	1557	818	273	493	0	missense_variant	c.818C>T	p.Ala273Val	MODERATE	protein_coding
chr1	25303355	rs139704879	G	A	48.26	52	26842	0.00193726	345541	ENSG00000187010	transcript	ENST00000342055.9	6	835	1557	835	279	493	0	missense_variant	c.835G>A	p.Val279Met	MODERATE	protein_coding
chr1	25303361	rs765261145	G	C	50.17	5	26842	0.000186275	348567	ENSG00000187010	transcript	ENST00000342055.9	6	841	1557	841	281	493	0	missense_variant	c.841G>C	p.Val281Leu	MODERATE	protein_coding
chr1	25303436	rs590813	G	A	54.67	24	26812	0.000895122	339228	ENSG00000187010	transcript	ENST00000342055.9	6	916	1557	916	306	493	0	missense_variant	c.916G>A	p.Val306Ile	MODERATE	protein_coding
chr1	25303452	rs590787	A	G	57.06	5	26812	0.000186484	337144	ENSG00000187010	transcript	ENST00000342055.9	6	932	1557	932	311	493	0	missense_variant	c.932A>G	p.Tyr311Cys	MODERATE	protein_coding
chr1	25303458	rs200137267	C	T	59.88	1	26810	3.72995e-05	330450	ENSG00000187010	transcript	ENST00000342055.9	6	938	1557	938	313	493	0	missense_variant&splice_region_variant	c.938C>T	p.Pro313Leu	MODERATE	protein_coding
chr1	25306597	rs200762372	G	T	57.97	1	26808	3.73023e-05	351506	ENSG00000187010	transcript	ENST00000342055.9	7	941	1557	941	314	493	0	missense_variant&splice_region_variant	c.941G>T	p.Gly314Val	MODERATE	protein_coding
chr1	25306624	rs200415166	C	A	59.33	1	26814	3.7294e-05	345430	ENSG00000187010	transcript	ENST00000342055.9	7	968	1557	968	323	493	0	missense_variant	c.968C>A	p.Pro323His	MODERATE	protein_coding
chr1	25306654	rs144996388	G	A	60	9	26814	0.000335646	348742	ENSG00000187010	transcript	ENST00000342055.9	7	998	1557	998	333	493	0	missense_variant	c.998G>A	p.Ser333Asn	MODERATE	protein_coding
chr1	25306681	rs138235491	T	C	60	86	26808	0.003208	349509	ENSG00000187010	transcript	ENST00000342055.9	7	1025	1557	1025	342	493	0	missense_variant	c.1025T>C	p.Ile342Thr	MODERATE	protein_coding
chr1	25306704	rs41307826	G	C	59.42	5	26810	0.000186498	353158	ENSG00000187010	transcript	ENST00000342055.9	7	1048	1557	1048	350	493	0	missense_variant	c.1048G>C	p.Asp350His	MODERATE	protein_coding
chr1	25306710	rs376674958	G	A	60	3	26810	0.000111899	349788	ENSG00000187010	transcript	ENST00000342055.9	7	1054	1557	1054	352	493	0	missense_variant	c.1054G>A	p.Val352Ile	MODERATE	protein_coding
chr1	25306717	rs756982993	C	A	56.3	2	26814	7.45879e-05	348801	ENSG00000187010	transcript	ENST00000342055.9	7	1061	1557	1061	354	493	0	missense_variant	c.1061C>A	p.Ala354Asp	MODERATE	protein_coding
chr1	25306719	rs146093871	G	A	58.53	4	26812	0.000149187	348936	ENSG00000187010	transcript	ENST00000342055.9	7	1063	1557	1063	355	493	0	missense_variant	c.1063G>A	p.Gly355Ser	MODERATE	protein_coding
chr1	25307652	rs2427766	T	C	50.28	1856	26810	0.0692279	362229	ENSG00000187010	transcript	ENST00000342055.9	8	1079	1557	1079	360	493	0	missense_variant	c.1079T>C	p.Leu360Pro	MODERATE	protein_coding
chr1	25307674		A	C	58.14	1	26812	3.72967e-05	363751	ENSG00000187010	transcript	ENST00000342055.9	8	1101	1557	1101	367	493	0	missense_variant	c.1101A>C	p.Lys367Asn	MODERATE	protein_coding
chr1	25307690	rs751018791	G	A	58.85	3	26816	0.000111874	363508	ENSG00000187010	transcript	ENST00000342055.9	8	1117	1557	1117	373	493	0	missense_variant	c.1117G>A	p.Asp373Asn	MODERATE	protein_coding
chr1	25307714	rs2257611	G	A	59.62	6780	26816	0.252834	360647	ENSG00000187010	transcript	ENST00000342055.9	8	1141	1557	1141	381	493	0	missense_variant	c.1141G>A	p.Val381Met	MODERATE	protein_coding
chr1	25307738	rs769600983	G	C	59.78	5	26820	0.000186428	352003	ENSG00000187010	transcript	ENST00000342055.9	8	1165	1557	1165	389	493	0	missense_variant	c.1165G>C	p.Ala389Pro	MODERATE	protein_coding
chr1	25307742	rs547427205	C	G	56.44	4	26818	0.000149154	350673	ENSG00000187010	transcript	ENST00000342055.9	8	1169	1557	1169	390	493	0	missense_variant	c.1169C>G	p.Ala390Gly	MODERATE	protein_coding
chr1	25307747	rs183188679	C	T	59.63	29	26824	0.00108112	354957	ENSG00000187010	transcript	ENST00000342055.9	8	1174	1557	1174	392	493	0	missense_variant	c.1174C>T	p.Pro392Ser	MODERATE	protein_coding
chr1	25307750	rs556304613	A	T	55.17	55	26822	0.00205056	356744	ENSG00000187010	transcript	ENST00000342055.9	8	1177	1557	1177	393	493	0	missense_variant	c.1177A>T	p.Thr393Ser	MODERATE	protein_coding
chr1	25307759		T	A	59.65	20	26826	0.000745545	358439	ENSG00000187010	transcript	ENST00000342055.9	8	1186	1557	1186	396	493	0	missense_variant	c.1186T>A	p.Trp396Arg	MODERATE	protein_coding
chr1	25317000	rs1406484067	G	A	28.78	3	25854	0.000116036	73030	ENSG00000187010	transcript	ENST00000328664.8	8	1229	2930	1074	358	417	0	missense_variant&splice_region_variant	c.1074G>A	p.Met358Ile	MODERATE	protein_coding
chr1	25317062	rs61740966	T	C	26.4	14655	15814	0.926711	38715	ENSG00000187010	transcript	ENST00000328664.8	8	1291	2930	1136	379	417	0	missense_variant	c.1136T>C	p.Met379Thr	MODERATE	protein_coding
chr1	25321928	rs45549244	A	T	51.48	7	26818	0.000261019	377699	ENSG00000187010	transcript	ENST00000328664.8	9	1348	2930	1193	398	417	0	missense_variant	c.1193A>T	p.Glu398Val	MODERATE	protein_coding
chr1	25321930	rs150059028	G	A	58.83	346	26822	0.0128999	377451	ENSG00000187010	transcript	ENST00000328664.8	9	1350	2930	1195	399	417	0	missense_variant	c.1195G>A	p.Ala399Thr	MODERATE	protein_coding
chr1	25328949	rs546926765	G	C	47.23	1	26816	3.72912e-05	311690	ENSG00000187010	transcript	ENST00000342055.9	9	1295	1557	1295	432	493	0	missense_variant	c.1295G>C	p.Gly432Ala	MODERATE	protein_coding
chr1	25328999	rs750782245	G	A	56.7	2	26828	7.4549e-05	355795	ENSG00000187010	transcript	ENST00000342055.9	9	1345	1557	1345	449	493	0	missense_variant	c.1345G>A	p.Val449Met	MODERATE	protein_coding
chr1	25329017	rs112146441	A	G	57.73	145	26830	0.0054044	364089	ENSG00000187010	transcript	ENST00000342055.9	9	1363	1557	1363	455	493	0	missense_variant	c.1363A>G	p.Ser455Gly	MODERATE	protein_coding
chr1	25329036	rs373760377	G	A	58.05	19	26828	0.000708215	357205	ENSG00000187010	transcript	ENST00000342055.9	9	1382	1557	1382	461	493	0	missense_variant	c.1382G>A	p.Arg461His	MODERATE	protein_coding
chr1	25329038	rs764144581	G	A	56.98	2	26826	7.45545e-05	354793	ENSG00000187010	transcript	ENST00000342055.9	9	1384	1557	1384	462	493	0	missense_variant	c.1384G>A	p.Ala462Thr	MODERATE	protein_coding
chr1	25329047	rs28521963	G	A	57.92	8	26832	0.000298151	351366	ENSG00000187010	transcript	ENST00000342055.9	9	1393	1557	1393	465	493	0	missense_variant	c.1393G>A	p.Gly465Arg	MODERATE	protein_coding
chr1	25329072	rs758070716	C	A	54.04	3	26832	0.000111807	350676	ENSG00000187010	transcript	ENST00000342055.9	9	1418	1557	1418	473	493	0	missense_variant	c.1418C>A	p.Ser473Tyr	MODERATE	protein_coding
chr1	25329074		T	G	53.23	4	26834	0.000149065	353808	ENSG00000187010	transcript	ENST00000342055.9	9	1420	1557	1420	474	493	0	missense_variant	c.1420T>G	p.Phe474Val	MODERATE	protein_coding
chr1	25329102	rs1390716694	C	T	52.46	1	26832	3.72689e-05	372065	ENSG00000187010	transcript	ENST00000342055.9	9	1448	1557	1448	483	493	0	missense_variant	c.1448C>T	p.Ser483Leu	MODERATE	protein_coding
chr6	31575763	rs374531985	C	T	60	13	28774	0.000451797	483418	ENSG00000232810	transcript	ENST00000449264.2	1	197	1676	22	8	233	0	missense_variant	c.22C>T	p.Arg8Trp	MODERATE	protein_coding
chr6	31575773		A	G	60	2	28774	6.95072e-05	481416	ENSG00000232810	transcript	ENST00000449264.2	1	207	1676	32	11	233	0	missense_variant	c.32A>G	p.Glu11Gly	MODERATE	protein_coding
chr6	31575788	rs763000109	C	T	60	2	28774	6.95072e-05	473160	ENSG00000232810	transcript	ENST00000449264.2	1	222	1676	47	16	233	0	missense_variant	c.47C>T	p.Ala16Val	MODERATE	protein_coding
chr6	31575827	rs576621666	G	A	60	3	28774	0.000104261	464077	ENSG00000232810	transcript	ENST00000449264.2	1	261	1676	86	29	233	0	missense_variant	c.86G>A	p.Arg29Gln	MODERATE	protein_coding
chr6	31575902	rs756182468	G	A	60	5	28774	0.000173768	475849	ENSG00000232810	transcript	ENST00000449264.2	1	336	1676	161	54	233	0	missense_variant	c.161G>A	p.Gly54Glu	MODERATE	protein_coding
chr6	31576785	rs4645843	C	T	59.99	158	28774	0.00549107	481808	ENSG00000232810	transcript	ENST00000449264.2	3	426	1676	251	84	233	0	missense_variant	c.251C>T	p.Pro84Leu	MODERATE	protein_coding
chr6	31576796		C	T	60	10	28774	0.000347536	484833	ENSG00000232810	transcript	ENST00000449264.2	3	437	1676	262	88	233	0	missense_variant	c.262C>T	p.Pro88Ser	MODERATE	protein_coding
chr6	31577155	rs758704433	G	A	60	1	28774	3.47536e-05	469138	ENSG00000232810	transcript	ENST00000449264.2	4	495	1676	320	107	233	0	missense_variant	c.320G>A	p.Arg107His	MODERATE	protein_coding
chr6	31577184	rs548532642	G	A	60	1	28774	3.47536e-05	477236	ENSG00000232810	transcript	ENST00000449264.2	4	524	1676	349	117	233	0	missense_variant	c.349G>A	p.Val117Met	MODERATE	protein_coding
chr6	31577377	rs140654183	C	A,T	60	2,1	28774	6.95072e-05	484281	ENSG00000232810	transcript	ENST00000449264.2	4	717	1676	542	181	233	0	missense_variant	c.542C>A	p.Thr181Asn	MODERATE	protein_coding
chr2	203706573	rs200559188	C	A	60	2	28774	6.95072e-05	480924	ENSG00000178562	transcript	ENST00000458610.6	1	50	705	50	17	234	0	missense_variant	c.50C>A	p.Ala17Glu	MODERATE	protein_coding
chr2	203706596	rs3181099	G	A	60	1	28774	3.47536e-05	473579	ENSG00000178562	transcript	ENST00000458610.6	1	73	705	73	25	234	0	missense_variant	c.73G>A	p.Gly25Arg	MODERATE	protein_coding
chr2	203706731	rs202094371	C	T	60	671	28774	0.0233197	501156	ENSG00000178562	transcript	ENST00000374481.7	1	257	4526	35	12	101	0	missense_variant	c.35C>T	p.Pro12Leu	MODERATE	protein_coding
chr2	203706733		T	C	60	1	28774	3.47536e-05	501557	ENSG00000178562	transcript	ENST00000374481.7	1	259	4526	37	13	101	0	missense_variant	c.37T>C	p.Ser13Pro	MODERATE	protein_coding
chr2	203706736	rs146720297	A	G,T	60	3,1	28774	#VALUE!	502798	ENSG00000178562	transcript	ENST00000374481.7	1	262	4526	40	14	101	0	missense_variant	c.40A>G	p.Ile14Val	MODERATE	protein_coding
chr2	203706742	rs150242792	G	A	60	17	28774	0.000590811	503670	ENSG00000178562	transcript	ENST00000374481.7	1	268	4526	46	16	101	0	missense_variant	c.46G>A	p.Val16Ile	MODERATE	protein_coding
chr2	203726657		C	T	60	1	28774	3.47536e-05	500352	ENSG00000178562	transcript	ENST00000458610.6	2	119	705	119	40	234	0	missense_variant	c.119C>T	p.Ser40Leu	MODERATE	protein_coding
chr2	203726696	rs551715108	G	C	60	6	28774	0.000208522	504517	ENSG00000178562	transcript	ENST00000458610.6	2	158	705	158	53	234	0	missense_variant	c.158G>C	p.Ser53Thr	MODERATE	protein_coding
chr2	203726783	rs746965559	T	C	60	51	28774	0.00177243	509523	ENSG00000178562	transcript	ENST00000458610.6	2	245	705	245	82	234	0	missense_variant	c.245T>C	p.Val82Ala	MODERATE	protein_coding
chr2	203726804		A	G	60	4	28774	0.000139014	510969	ENSG00000178562	transcript	ENST00000458610.6	2	266	705	266	89	234	0	missense_variant	c.266A>G	p.Gln89Arg	MODERATE	protein_coding
chr2	203726827	rs200232329	G	C	60	2	28774	6.95072e-05	510553	ENSG00000178562	transcript	ENST00000458610.6	2	289	705	289	97	234	0	missense_variant	c.289G>C	p.Gly97Arg	MODERATE	protein_coding
chr2	203726858		A	C	60	3	28774	0.000104261	512416	ENSG00000178562	transcript	ENST00000458610.6	2	320	705	320	107	234	0	missense_variant	c.320A>C	p.Glu107Ala	MODERATE	protein_coding
chr2	203729737	rs765629224	A	G	60	5	28774	0.000173768	503172	ENSG00000178562	transcript	ENST00000458610.6	3	541	705	541	181	234	0	missense_variant	c.541A>G	p.Ser181Gly	MODERATE	protein_coding
chr2	203734838	rs1023502670	C	T	60	2	28774	6.95072e-05	460400	ENSG00000178562	transcript	ENST00000458610.6	4	631	705	631	211	234	0	missense_variant	c.631C>T	p.Arg211Cys	MODERATE	protein_coding
chr2	203734842		G	T	60	6	28774	0.000208522	455825	ENSG00000178562	transcript	ENST00000458610.6	4	635	705	635	212	234	0	missense_variant	c.635G>T	p.Arg212Leu	MODERATE	protein_coding
chr2	203734902		A	G	60	3	28774	0.000104261	460731	ENSG00000178562	transcript	ENST00000458610.6	4	695	705	695	232	234	0	missense_variant	c.695A>G	p.Tyr232Cys	MODERATE	protein_coding
chr20	40687937	rs747176764	C	G	60	1	28774	3.47536e-05	479753	ENSG00000204103	transcript	ENST00000373313.2	1	1304	3393	914	305	323	0	missense_variant	c.914G>C	p.Gly305Ala	MODERATE	protein_coding
chr20	40687954	rs765756336	C	G	60	5	28774	0.000173768	483627	ENSG00000204103	transcript	ENST00000373313.2	1	1287	3393	897	299	323	0	missense_variant	c.897G>C	p.Glu299Asp	MODERATE	protein_coding
chr20	40688190		C	T	60	2	28774	6.95072e-05	467300	ENSG00000204103	transcript	ENST00000373313.2	1	1051	3393	661	221	323	0	missense_variant	c.661G>A	p.Val221Met	MODERATE	protein_coding
chr20	40688279		C	T	59.64	5	28774	0.000173768	452349	ENSG00000204103	transcript	ENST00000373313.2	1	962	3393	572	191	323	0	missense_variant	c.572G>A	p.Gly191Glu	MODERATE	protein_coding
chr20	40688309	rs776350709	T	A	59.95	19	28774	0.000660318	457028	ENSG00000204103	transcript	ENST00000373313.2	1	932	3393	542	181	323	0	missense_variant	c.542A>T	p.Gln181Leu	MODERATE	protein_coding
chr20	40688340	rs766287913	G	A	60	1	29334	3.40901e-05	457359	ENSG00000204103	transcript	ENST00000373313.2	1	901	3393	511	171	323	0	missense_variant	c.511C>T	p.Pro171Ser	MODERATE	protein_coding
chr20	40688585		G	C	60	1	28774	3.47536e-05	455472	ENSG00000204103	transcript	ENST00000373313.2	1	656	3393	266	89	323	0	missense_variant	c.266C>G	p.Ala89Gly	MODERATE	protein_coding
chr20	40688709	rs777211337	G	A	60	15	28774	0.000521304	455596	ENSG00000204103	transcript	ENST00000373313.2	1	532	3393	142	48	323	0	missense_variant	c.142C>T	p.Arg48Cys	MODERATE	protein_coding
chr4	2812423	rs769440412	C	T	60	1	28774	3.47536e-05	466886	ENSG00000087266	transcript	ENST00000442312.6	1	205	9211	26	9	589	0	missense_variant	c.26C>T	p.Pro9Leu	MODERATE	protein_coding
chr4	2812441	rs1228428989	G	A	60	10	28774	0.000347536	465618	ENSG00000087266	transcript	ENST00000442312.6	1	223	9211	44	15	589	0	missense_variant	c.44G>A	p.Arg15Gln	MODERATE	protein_coding
chr4	2812456		T	C	60	1	28774	3.47536e-05	467783	ENSG00000087266	transcript	ENST00000442312.6	1	238	9211	59	20	589	0	missense_variant	c.59T>C	p.Met20Thr	MODERATE	protein_coding
chr4	2818236		G	A	34.17	1	28636	3.49211e-05	124267	ENSG00000087266	transcript	ENST00000503393.6	1	52	9158	13	5	618	0	missense_variant	c.13G>A	p.Gly5Arg	MODERATE	protein_coding
chr4	2818258		G	C	36.28	3	27718	0.000108233	118615	ENSG00000087266	transcript	ENST00000503393.6	1	74	9158	35	12	618	0	missense_variant	c.35G>C	p.Gly12Ala	MODERATE	protein_coding
chr4	2818270	rs868817457	C	T	31.62	7	27272	0.000256674	115728	ENSG00000087266	transcript	ENST00000503393.6	1	86	9158	47	16	618	0	missense_variant	c.47C>T	p.Ala16Val	MODERATE	protein_coding
chr4	2818299	rs866128602	G	A	57.27	22	28548	0.000770632	118116	ENSG00000087266	transcript	ENST00000503393.6	1	115	9158	76	26	618	0	missense_variant	c.76G>A	p.Gly26Arg	MODERATE	protein_coding
chr4	2818305		C	T	56.96	6	28720	0.000208914	120804	ENSG00000087266	transcript	ENST00000503393.6	1	121	9158	82	28	618	0	missense_variant	c.82C>T	p.Arg28Cys	MODERATE	protein_coding
chr4	2818321		G	C	47.21	1	28774	3.47536e-05	140953	ENSG00000087266	transcript	ENST00000503393.6	1	137	9158	98	33	618	0	missense_variant	c.98G>C	p.Cys33Ser	MODERATE	protein_coding
chr4	2820649	rs751798471	C	T	60	7	28774	0.000243275	495018	ENSG00000087266	transcript	ENST00000503393.6	2	242	9158	203	68	618	0	missense_variant	c.203C>T	p.Pro68Leu	MODERATE	protein_coding
chr4	2820676		T	A	60	16	28774	0.000556058	500741	ENSG00000087266	transcript	ENST00000503393.6	2	269	9158	230	77	618	0	missense_variant	c.230T>A	p.Leu77Gln	MODERATE	protein_coding
chr4	2820742		A	G	60	2	28774	6.95072e-05	505561	ENSG00000087266	transcript	ENST00000503393.6	2	335	9158	296	99	618	0	missense_variant	c.296A>G	p.Gln99Arg	MODERATE	protein_coding
chr4	2822944		G	T	60	7	28774	0.000243275	441318	ENSG00000087266	transcript	ENST00000503393.6	3	356	9158	317	106	618	0	missense_variant	c.317G>T	p.Arg106Leu	MODERATE	protein_coding
chr4	2822964	rs758096402	C	T	60	1	28774	3.47536e-05	440040	ENSG00000087266	transcript	ENST00000503393.6	3	376	9158	337	113	618	0	missense_variant	c.337C>T	p.Arg113Cys	MODERATE	protein_coding
chr4	2822995	rs376871555	C	G	60	1	28774	3.47536e-05	449310	ENSG00000087266	transcript	ENST00000503393.6	3	407	9158	368	123	618	0	missense_variant	c.368C>G	p.Ser123Cys	MODERATE	protein_coding
chr4	2823445	rs28518174	C	T	60	43	28774	0.0014944	494255	ENSG00000087266	transcript	ENST00000515737.5	4	551	2579	290	97	97	0	missense_variant	c.290C>T	p.Pro97Leu	MODERATE	nonsense_mediated_decay
chr4	2824705	rs752071353	C	T	60	1	28774	3.47536e-05	439785	ENSG00000087266	transcript	ENST00000503393.6	4	542	9158	503	168	618	0	missense_variant	c.503C>T	p.Ser168Leu	MODERATE	protein_coding
chr4	2825148		G	C	60	2	28774	6.95072e-05	464113	ENSG00000087266	transcript	ENST00000503393.6	5	590	9158	551	184	618	0	missense_variant	c.551G>C	p.Arg184Thr	MODERATE	protein_coding
chr4	2825161	rs781060795	C	G	60	2	28774	6.95072e-05	460139	ENSG00000087266	transcript	ENST00000503393.6	5	603	9158	564	188	618	0	missense_variant	c.564C>G	p.His188Gln	MODERATE	protein_coding
chr4	2825166	rs886059355	A	C	60	16	28774	0.000556058	457233	ENSG00000087266	transcript	ENST00000503393.6	5	608	9158	569	190	618	0	missense_variant	c.569A>C	p.His190Pro	MODERATE	protein_coding
chr4	2825178	rs777468144	A	G	60	1	28774	3.47536e-05	458445	ENSG00000087266	transcript	ENST00000503393.6	5	620	9158	581	194	618	0	missense_variant	c.581A>G	p.Asp194Gly	MODERATE	protein_coding
chr4	2827265	rs35313240	C	T	60	380	28774	0.0132064	478199	ENSG00000087266	transcript	ENST00000503393.6	6	674	9158	635	212	618	0	missense_variant	c.635C>T	p.Ala212Val	MODERATE	protein_coding
chr4	2827609		A	G	60	2	28774	6.95072e-05	487648	ENSG00000087266	transcript	ENST00000503393.6	7	731	9158	692	231	618	0	missense_variant	c.692A>G	p.Tyr231Cys	MODERATE	protein_coding
chr4	2827644		C	G	60	2	28774	6.95072e-05	481725	ENSG00000087266	transcript	ENST00000503393.6	7	766	9158	727	243	618	0	missense_variant	c.727C>G	p.Pro243Ala	MODERATE	protein_coding
chr4	2827657		A	G	60	2	28774	6.95072e-05	482942	ENSG00000087266	transcript	ENST00000503393.6	7	779	9158	740	247	618	0	missense_variant	c.740A>G	p.Glu247Gly	MODERATE	protein_coding
chr4	2827662	rs765339575	G	A	60	1	28774	3.47536e-05	481249	ENSG00000087266	transcript	ENST00000503393.6	7	784	9158	745	249	618	0	missense_variant	c.745G>A	p.Gly249Arg	MODERATE	protein_coding
chr4	2827667		G	C	60	11	28774	0.00038229	485031	ENSG00000087266	transcript	ENST00000503393.6	7	789	9158	750	250	618	0	missense_variant	c.750G>C	p.Arg250Ser	MODERATE	protein_coding
chr4	2829543		A	G	60	1	28774	3.47536e-05	472945	ENSG00000087266	transcript	ENST00000503393.6	8	847	9158	808	270	618	0	missense_variant	c.808A>G	p.Arg270Gly	MODERATE	protein_coding
chr4	2829549	rs139934973	C	A	60	4	28774	0.000139014	470996	ENSG00000087266	transcript	ENST00000503393.6	8	853	9158	814	272	618	0	missense_variant	c.814C>A	p.Pro272Thr	MODERATE	protein_coding
chr4	2829561	rs141725012	G	C	60	3	28774	0.000104261	473161	ENSG00000087266	transcript	ENST00000503393.6	8	865	9158	826	276	618	0	missense_variant	c.826G>C	p.Asp276His	MODERATE	protein_coding
chr4	2829562	rs150572069	A	T	60	1	28774	3.47536e-05	473582	ENSG00000087266	transcript	ENST00000503393.6	8	866	9158	827	276	618	0	missense_variant	c.827A>T	p.Asp276Val	MODERATE	protein_coding
chr4	2829570	rs201459890	C	T	60	1	28774	3.47536e-05	466440	ENSG00000087266	transcript	ENST00000503393.6	8	874	9158	835	279	618	0	missense_variant	c.835C>T	p.Arg279Trp	MODERATE	protein_coding
chr4	2829574		C	T	60	2	28774	6.95072e-05	463716	ENSG00000087266	transcript	ENST00000503393.6	8	878	9158	839	280	618	0	missense_variant	c.839C>T	p.Ala280Val	MODERATE	protein_coding
chr4	2829600	rs868684244	G	A	60	2	28774	6.95072e-05	428250	ENSG00000087266	transcript	ENST00000503393.6	8	904	9158	865	289	618	0	missense_variant	c.865G>A	p.Gly289Ser	MODERATE	protein_coding
chr4	2829619	rs369270340	C	T	60	3	28774	0.000104261	476259	ENSG00000087266	transcript	ENST00000503393.6	8	923	9158	884	295	618	0	missense_variant	c.884C>T	p.Pro295Leu	MODERATE	protein_coding
chr4	2829633		G	A	60	5	28774	0.000173768	399845	ENSG00000087266	transcript	ENST00000503393.6	8	937	9158	898	300	618	0	missense_variant	c.898G>A	p.Gly300Ser	MODERATE	protein_coding
chr4	2829655		C	A	60	2	28774	6.95072e-05	460073	ENSG00000087266	transcript	ENST00000503393.6	8	959	9158	920	307	618	0	missense_variant	c.920C>A	p.Ala307Asp	MODERATE	protein_coding
chr4	2829688	rs146213141	C	G	60	12	28774	0.000417043	452359	ENSG00000087266	transcript	ENST00000503393.6	8	992	9158	953	318	618	0	missense_variant	c.953C>G	p.Pro318Arg	MODERATE	protein_coding
chr4	2829724	rs759670540	C	T	60	1	28774	3.47536e-05	449319	ENSG00000087266	transcript	ENST00000503393.6	8	1028	9158	989	330	618	0	missense_variant	c.989C>T	p.Thr330Ile	MODERATE	protein_coding
chr4	2829768	rs756606586	G	A	60	7	28774	0.000243275	443140	ENSG00000087266	transcript	ENST00000503393.6	8	1072	9158	1033	345	618	0	missense_variant	c.1033G>A	p.Ala345Thr	MODERATE	protein_coding
chr4	2829774	rs757550176	G	A	60	1	28774	3.47536e-05	445469	ENSG00000087266	transcript	ENST00000503393.6	8	1078	9158	1039	347	618	0	missense_variant	c.1039G>A	p.Gly347Ser	MODERATE	protein_coding
chr4	2829780	rs746025620	C	T	60	7	28774	0.000243275	455880	ENSG00000087266	transcript	ENST00000503393.6	8	1084	9158	1045	349	618	0	missense_variant	c.1045C>T	p.Arg349Trp	MODERATE	protein_coding
chr4	2829799	rs1042293143	G	A	60	6	28774	0.000208522	453782	ENSG00000087266	transcript	ENST00000503393.6	8	1103	9158	1064	355	618	0	missense_variant	c.1064G>A	p.Arg355Gln	MODERATE	protein_coding
chr4	2829820	rs555463039	C	T	60	1	28774	3.47536e-05	455954	ENSG00000087266	transcript	ENST00000503393.6	8	1124	9158	1085	362	618	0	missense_variant	c.1085C>T	p.Pro362Leu	MODERATE	protein_coding
chr4	2830011		A	G	60	1	28774	3.47536e-05	498888	ENSG00000087266	transcript	ENST00000503393.6	8	1315	9158	1276	426	618	0	missense_variant	c.1276A>G	p.Arg426Gly	MODERATE	protein_coding
chr4	2830036		T	C	60	1	28774	3.47536e-05	503297	ENSG00000087266	transcript	ENST00000503393.6	8	1340	9158	1301	434	618	0	missense_variant	c.1301T>C	p.Phe434Ser	MODERATE	protein_coding
chr4	2830093	rs749171361	T	C	60	4	28774	0.000139014	487518	ENSG00000087266	transcript	ENST00000503393.6	8	1397	9158	1358	453	618	0	missense_variant	c.1358T>C	p.Met453Thr	MODERATE	protein_coding
chr4	2830098	rs745563984	C	T	60	1	28774	3.47536e-05	482705	ENSG00000087266	transcript	ENST00000503393.6	8	1402	9158	1363	455	618	0	missense_variant	c.1363C>T	p.Arg455Trp	MODERATE	protein_coding
chr4	2830104	rs768146888	G	A	60	7	28774	0.000243275	485120	ENSG00000087266	transcript	ENST00000503393.6	8	1408	9158	1369	457	618	0	missense_variant	c.1369G>A	p.Ala457Thr	MODERATE	protein_coding
chr4	2831604	rs972728940	C	A	60	3	28774	0.000104261	479392	ENSG00000087266	transcript	ENST00000503393.6	9	1485	9158	1446	482	618	0	missense_variant	c.1446C>A	p.Ser482Arg	MODERATE	protein_coding
chr4	2831612		T	C	60	5	28774	0.000173768	483208	ENSG00000087266	transcript	ENST00000503393.6	9	1493	9158	1454	485	618	0	missense_variant	c.1454T>C	p.Phe485Ser	MODERATE	protein_coding
chr4	2831623	rs373894173	C	T	60	2	28774	6.95072e-05	474651	ENSG00000087266	transcript	ENST00000503393.6	9	1504	9158	1465	489	618	0	missense_variant	c.1465C>T	p.Arg489Trp	MODERATE	protein_coding
chr4	2831636	rs867712178	A	G	60	1	28774	3.47536e-05	480727	ENSG00000087266	transcript	ENST00000503393.6	9	1517	9158	1478	493	618	0	missense_variant	c.1478A>G	p.Gln493Arg	MODERATE	protein_coding
chr4	2831665	rs1177351370	G	A	60	7	28774	0.000243275	475485	ENSG00000087266	transcript	ENST00000503393.6	9	1546	9158	1507	503	618	0	missense_variant	c.1507G>A	p.Glu503Lys	MODERATE	protein_coding
chr4	2831675		A	G	60	1	28774	3.47536e-05	481796	ENSG00000087266	transcript	ENST00000503393.6	9	1556	9158	1517	506	618	0	missense_variant	c.1517A>G	p.Glu506Gly	MODERATE	protein_coding
chr4	2831957	rs201536400	C	T	60	1	28774	3.47536e-05	483557	ENSG00000087266	transcript	ENST00000503393.6	10	1595	9158	1556	519	618	0	missense_variant	c.1556C>T	p.Thr519Met	MODERATE	protein_coding
chr4	2831968	rs946632787	G	A	60	8	28774	0.000278029	486130	ENSG00000087266	transcript	ENST00000503393.6	10	1606	9158	1567	523	618	0	missense_variant	c.1567G>A	p.Glu523Lys	MODERATE	protein_coding
chr4	2832331		G	T	60	2	28774	6.95072e-05	456333	ENSG00000087266	transcript	ENST00000503393.6	11	1617	9158	1578	526	618	0	missense_variant&splice_region_variant	c.1578G>T	p.Arg526Ser	MODERATE	protein_coding
chr4	2832353	rs148761331	C	T	60	184	28774	0.00639466	445396	ENSG00000087266	transcript	ENST00000503393.6	11	1639	9158	1600	534	618	0	missense_variant	c.1600C>T	p.Arg534Trp	MODERATE	protein_coding
chr4	2832385	rs1278262490	C	T	60	7	28774	0.000243275	445235	ENSG00000087266	transcript	ENST00000513069.1	3	515	866	514	172	189	0	missense_variant	c.514C>T	p.Pro172Ser	MODERATE	nonsense_mediated_decay
chr4	2832405	rs377411211	C	T	60	2	28774	6.95072e-05	448673	ENSG00000087266	transcript	ENST00000503393.6	11	1691	9158	1652	551	618	0	missense_variant	c.1652C>T	p.Ser551Leu	MODERATE	protein_coding
chr4	2833015	rs144577122	C	G	60	73	28774	0.00253701	487898	ENSG00000087266	transcript	ENST00000503393.6	12	1724	9158	1685	562	618	0	missense_variant	c.1685C>G	p.Ser562Cys	MODERATE	protein_coding
chr4	2833789		G	C	60	2	28774	6.95072e-05	484027	ENSG00000087266	transcript	ENST00000503393.6	13	1851	9158	1812	604	618	0	missense_variant	c.1812G>C	p.Gln604His	MODERATE	protein_coding
chr4	2833802	rs151048521	C	T	60	2	28774	6.95072e-05	480279	ENSG00000087266	transcript	ENST00000503393.6	13	1864	9158	1825	609	618	0	missense_variant	c.1825C>T	p.Arg609Trp	MODERATE	protein_coding
chr4	2833803	rs374608155	G	A	60	1	28774	3.47536e-05	480110	ENSG00000087266	transcript	ENST00000503393.6	13	1865	9158	1826	609	618	0	missense_variant	c.1826G>A	p.Arg609Gln	MODERATE	protein_coding
chr4	2833814	rs201197278	G	A	60	1	28774	3.47536e-05	481612	ENSG00000087266	transcript	ENST00000503393.6	13	1876	9158	1837	613	618	0	missense_variant	c.1837G>A	p.Gly613Ser	MODERATE	protein_coding
chr4	2833821	rs1287020873	C	G	60	2	28774	6.95072e-05	485455	ENSG00000087266	transcript	ENST00000503393.6	13	1883	9158	1844	615	618	0	missense_variant	c.1844C>G	p.Thr615Ser	MODERATE	protein_coding
chr12	6329328		G	C	60	2	28774	6.95072e-05	454830	ENSG00000067182	transcript	ENST00000162749.6	10	1652	2223	1352	451	455	0	missense_variant	c.1352C>G	p.Pro451Arg	MODERATE	protein_coding
chr12	6329368	rs745814061	C	G	60	1	28774	3.47536e-05	452645	ENSG00000067182	transcript	ENST00000162749.6	10	1612	2223	1312	438	455	0	missense_variant	c.1312G>C	p.Glu438Gln	MODERATE	protein_coding
chr12	6329404	rs56279759	G	A	59.73	4	28774	0.000139014	448800	ENSG00000067182	transcript	ENST00000162749.6	10	1576	2223	1276	426	455	0	missense_variant	c.1276C>T	p.Arg426Cys	MODERATE	protein_coding
chr12	6329476		T	A	59.25	2	28774	6.95072e-05	461475	ENSG00000067182	transcript	ENST00000162749.6	10	1504	2223	1204	402	455	0	missense_variant	c.1204A>T	p.Ser402Cys	MODERATE	protein_coding
chr12	6329520	rs778863675	C	T	60	6	28774	0.000208522	445786	ENSG00000067182	transcript	ENST00000162749.6	10	1460	2223	1160	387	455	0	missense_variant	c.1160G>A	p.Arg387Gln	MODERATE	protein_coding
chr12	6329551	rs1216674619	G	A	60	1	28774	3.47536e-05	448404	ENSG00000067182	transcript	ENST00000162749.6	10	1429	2223	1129	377	455	0	missense_variant	c.1129C>T	p.Arg377Cys	MODERATE	protein_coding
chr12	6329786		C	A	60	1	28774	3.47536e-05	461770	ENSG00000067182	transcript	ENST00000162749.6	9	1349	2223	1049	350	455	0	missense_variant	c.1049G>T	p.Ser350Ile	MODERATE	protein_coding
chr12	6329936		G	A	60	1	28774	3.47536e-05	474587	ENSG00000067182	transcript	ENST00000162749.6	9	1199	2223	899	300	455	0	missense_variant	c.899C>T	p.Thr300Ile	MODERATE	protein_coding
chr12	6329948	rs770324989	C	G	60	22	28774	0.000764579	473395	ENSG00000067182	transcript	ENST00000162749.6	9	1187	2223	887	296	455	0	missense_variant	c.887G>C	p.Ser296Thr	MODERATE	protein_coding
chr12	6330027	rs757703456	T	C	60	1	28774	3.47536e-05	464757	ENSG00000067182	transcript	ENST00000162749.6	9	1108	2223	808	270	455	0	missense_variant	c.808A>G	p.Asn270Asp	MODERATE	protein_coding
chr12	6330032		G	A	60	7	28774	0.000243275	459107	ENSG00000067182	transcript	ENST00000162749.6	9	1103	2223	803	268	455	0	missense_variant	c.803C>T	p.Ala268Val	MODERATE	protein_coding
chr12	6330051	rs200728879	T	C	60	1	28774	3.47536e-05	462054	ENSG00000067182	transcript	ENST00000162749.6	9	1084	2223	784	262	455	0	missense_variant	c.784A>G	p.Thr262Ala	MODERATE	protein_coding
chr12	6330486	rs56364812	C	T	60	4	28774	0.000139014	435629	ENSG00000067182	transcript	ENST00000539372.5	7	1019	1063	851	284	297	0	missense_variant	c.851G>A	p.Arg284His	MODERATE	protein_coding
chr12	6330517	rs573498625	C	T	60	7	28774	0.000243275	460477	ENSG00000067182	transcript	ENST00000539372.5	7	988	1063	820	274	297	0	missense_variant	c.820G>A	p.Gly274Arg	MODERATE	protein_coding
chr12	6330633	rs746709478	C	T	60	15	28774	0.000521304	495891	ENSG00000067182	transcript	ENST00000162749.6	7	1004	2223	704	235	455	0	missense_variant	c.704G>A	p.Arg235His	MODERATE	protein_coding
chr12	6330694	rs1367450978	G	A	60	2	28774	6.95072e-05	490844	ENSG00000067182	transcript	ENST00000162749.6	7	943	2223	643	215	455	0	missense_variant	c.643C>T	p.Pro215Ser	MODERATE	protein_coding
chr12	6331895	rs1050633105	G	T,A	59.84	2,1	28774	#VALUE!	437801	ENSG00000067182	transcript	ENST00000366159.8	6	684	1339	650	217	218	0	missense_variant	c.650C>T	p.Pro217Leu	MODERATE	protein_coding
chr12	6331938	rs1260485738	T	G	59.92	22	28774	0.000764579	445875	ENSG00000067182	transcript	ENST00000366159.8	6	641	1339	607	203	218	0	missense_variant	c.607A>C	p.Thr203Pro	MODERATE	protein_coding
chr12	6331958	rs1012035062	G	A	60	1	28774	3.47536e-05	415712	ENSG00000067182	transcript	ENST00000366159.8	6	621	1339	587	196	218	0	missense_variant	c.587C>T	p.Ala196Val	MODERATE	protein_coding
chr12	6331979	rs1435700391	C	T	47.55	5	28774	0.000173768	396053	ENSG00000067182	transcript	ENST00000366159.8	6	600	1339	566	189	218	0	missense_variant	c.566G>A	p.Arg189His	MODERATE	protein_coding
chr12	6333163	rs104895251	C	T	60	3	28774	0.000104261	483780	ENSG00000067182	transcript	ENST00000440083.6	4	947	1034	676	226	253	0	missense_variant	c.676G>A	p.Ala226Thr	MODERATE	protein_coding
chr12	6333180	rs1800692	A	G	60	19874	28774	0.690693	477272	ENSG00000067182	transcript	ENST00000440083.6	4	930	1034	659	220	253	0	missense_variant	c.659T>C	p.Phe220Ser	MODERATE	protein_coding
chr12	6333184	rs372296644	G	A	60	12	28774	0.000417043	477905	ENSG00000067182	transcript	ENST00000440083.6	4	926	1034	655	219	253	0	missense_variant	c.655C>T	p.Arg219Cys	MODERATE	protein_coding
chr12	6333204	rs993065991	G	A	60	4	28774	0.000139014	478150	ENSG00000067182	transcript	ENST00000440083.6	4	906	1034	635	212	253	0	missense_variant	c.635C>T	p.Pro212Leu	MODERATE	protein_coding
chr12	6333219	rs41309816	C	T	60	26	28774	0.000903594	462519	ENSG00000067182	transcript	ENST00000440083.6	4	891	1034	620	207	253	0	missense_variant	c.620G>A	p.Arg207His	MODERATE	protein_coding
chr12	6333220	rs151055389	G	A	60	4	28774	0.000139014	465631	ENSG00000067182	transcript	ENST00000440083.6	4	890	1034	619	207	253	0	missense_variant	c.619C>T	p.Arg207Cys	MODERATE	protein_coding
chr12	6333237	rs1481945019	C	T	60	1	28774	3.47536e-05	448169	ENSG00000067182	transcript	ENST00000440083.6	4	873	1034	602	201	253	0	missense_variant	c.602G>A	p.Arg201His	MODERATE	protein_coding
chr12	6333269	rs71579335	G	C	60	8	28774	0.000278029	455397	ENSG00000067182	transcript	ENST00000440083.6	4	841	1034	570	190	253	0	missense_variant	c.570C>G	p.Phe190Leu	MODERATE	protein_coding
chr12	6333285	rs4149638	A	C	60	2	28774	6.95072e-05	457198	ENSG00000067182	transcript	ENST00000440083.6	4	825	1034	554	185	253	0	missense_variant	c.554T>G	p.Leu185Arg	MODERATE	protein_coding
chr12	6333303	rs4149585	G	A	60	11	28774	0.00038229	455298	ENSG00000067182	transcript	ENST00000440083.6	4	807	1034	536	179	253	0	missense_variant	c.536C>T	p.Ala179Val	MODERATE	protein_coding
chr12	6333360	rs200194581	C	T	60	9	28774	0.000312782	454454	ENSG00000067182	transcript	ENST00000440083.6	4	750	1034	479	160	253	0	missense_variant	c.479G>A	p.Arg160His	MODERATE	protein_coding
chr12	6333405	rs104895288	T	C	60	1	28774	3.47536e-05	467224	ENSG00000067182	transcript	ENST00000162749.6	4	734	2223	434	145	455	0	missense_variant	c.434A>G	p.Asn145Ser	MODERATE	protein_coding
chr12	6333434	rs757767396	A	G	60	5	28774	0.000173768	467729	ENSG00000067182	transcript	ENST00000534885.5	3	551	2069	251	84	122	0	missense_variant	c.251T>C	p.Ile84Thr	MODERATE	nonsense_mediated_decay
chr12	6333469	rs104895278	C	T	60	9	28774	0.000312782	468350	ENSG00000067182	transcript	ENST00000162749.6	4	670	2223	370	124	455	0	missense_variant	c.370G>A	p.Val124Met	MODERATE	protein_coding
chr12	6333477	rs4149584	C	T	60	196	28774	0.00681171	471065	ENSG00000067182	transcript	ENST00000162749.6	4	662	2223	362	121	455	0	missense_variant	c.362G>A	p.Arg121Gln	MODERATE	protein_coding
chr12	6333789	rs200837112	G	A	60	2	28774	6.95072e-05	488882	ENSG00000067182	transcript	ENST00000534885.5	2	416	2069	116	39	122	0	missense_variant	c.116C>T	p.Pro39Leu	MODERATE	nonsense_mediated_decay
chr12	6333810	rs104895265	C	T	60	5	28774	0.000173768	489347	ENSG00000067182	transcript	ENST00000534885.5	2	395	2069	95	32	122	0	missense_variant	c.95G>A	p.Ser32Asn	MODERATE	nonsense_mediated_decay
chr12	6333835	rs4149637	G	A	60	167	28774	0.00580385	487897	ENSG00000067182	transcript	ENST00000162749.6	3	524	2223	224	75	455	0	missense_variant	c.224C>T	p.Pro75Leu	MODERATE	protein_coding
chr12	6334093		T	G	60	1	28774	3.47536e-05	489869	ENSG00000067182	transcript	ENST00000162749.6	2	491	2223	191	64	455	0	missense_variant&splice_region_variant	c.191A>C	p.Lys64Thr	MODERATE	protein_coding
chr12	6334178		C	G	60	1	28774	3.47536e-05	478118	ENSG00000067182	transcript	ENST00000162749.6	2	406	2223	106	36	455	0	missense_variant	c.106G>C	p.Asp36His	MODERATE	protein_coding
chr2	203867965	rs138279736	G	A	60	8	28774	0.000278029	499191	ENSG00000163599	transcript	ENST00000302823.7	1	180	1977	23	8	223	0	missense_variant	c.23G>A	p.Arg8Gln	MODERATE	protein_coding
chr2	203867991	rs231775	A	G	60	7134	28774	0.247932	512710	ENSG00000163599	transcript	ENST00000302823.7	1	206	1977	49	17	223	0	missense_variant	c.49A>G	p.Thr17Ala	MODERATE	protein_coding
chr2	203868039		G	A	60	1	28774	3.47536e-05	516432	ENSG00000163599	transcript	ENST00000302823.7	1	254	1977	97	33	223	0	missense_variant	c.97G>A	p.Val33Ile	MODERATE	protein_coding
chr2	203870622		G	A	60	1	28774	3.47536e-05	489975	ENSG00000163599	transcript	ENST00000302823.7	2	303	1977	146	49	223	0	missense_variant	c.146G>A	p.Ser49Asn	MODERATE	protein_coding
chr2	203870651		G	A	60	4	28774	0.000139014	498298	ENSG00000163599	transcript	ENST00000302823.7	2	332	1977	175	59	223	0	missense_variant	c.175G>A	p.Glu59Lys	MODERATE	protein_coding
chr2	203870673		C	T	60	1	28774	3.47536e-05	495850	ENSG00000163599	transcript	ENST00000302823.7	2	354	1977	197	66	223	0	missense_variant	c.197C>T	p.Ala66Val	MODERATE	protein_coding
chr2	203870802	rs144988077	G	A	60	156	28774	0.00542156	470507	ENSG00000163599	transcript	ENST00000302823.7	2	483	1977	326	109	223	0	missense_variant	c.326G>A	p.Gly109Glu	MODERATE	protein_coding
chr2	203871465		C	G	60	1	28774	3.47536e-05	488117	ENSG00000163599	transcript	ENST00000302823.7	3	702	1977	545	182	223	0	missense_variant	c.545C>G	p.Thr182Arg	MODERATE	protein_coding
chr11	19182687	rs145073736	C	A	60	3	28774	0.000104261	493752	ENSG00000129170	transcript	ENST00000265968.7	6	685	1342	568	190	194	0	missense_variant	c.568G>T	p.Val190Leu	MODERATE	protein_coding
chr11	19182711	rs111868331	C	G	60	2	28774	6.95072e-05	502966	ENSG00000129170	transcript	ENST00000265968.7	6	661	1342	544	182	194	0	missense_variant	c.544G>C	p.Gly182Arg	MODERATE	protein_coding
chr11	19182713		A	G	60	1	28774	3.47536e-05	503835	ENSG00000129170	transcript	ENST00000265968.7	6	659	1342	542	181	194	0	missense_variant	c.542T>C	p.Ile181Thr	MODERATE	protein_coding
chr11	19182717	rs547374738	C	A	60	2	28774	6.95072e-05	502345	ENSG00000129170	transcript	ENST00000265968.7	6	655	1342	538	180	194	0	missense_variant	c.538G>T	p.Gly180Cys	MODERATE	protein_coding
chr11	19184952	rs757433657	C	G	60	1	28774	3.47536e-05	516010	ENSG00000129170	transcript	ENST00000265968.7	5	625	1342	508	170	194	0	missense_variant&splice_region_variant	c.508G>C	p.Val170Leu	MODERATE	protein_coding
chr11	19184988	rs1373333255	T	C	60	2	28774	6.95072e-05	519342	ENSG00000129170	transcript	ENST00000265968.7	5	589	1342	472	158	194	0	missense_variant	c.472A>G	p.Asn158Asp	MODERATE	protein_coding
chr11	19185023	rs377066670	C	T	60	1	28774	3.47536e-05	516736	ENSG00000129170	transcript	ENST00000265968.7	5	554	1342	437	146	194	0	missense_variant	c.437G>A	p.Arg146His	MODERATE	protein_coding
chr11	19185024	rs376198883	G	A	60	1	28774	3.47536e-05	517225	ENSG00000129170	transcript	ENST00000265968.7	5	553	1342	436	146	194	0	missense_variant	c.436C>T	p.Arg146Cys	MODERATE	protein_coding
chr11	19186278	rs763096875	C	T	60	2	28774	6.95072e-05	493400	ENSG00000129170	transcript	ENST00000265968.7	4	469	1342	352	118	194	0	missense_variant	c.352G>A	p.Glu118Lys	MODERATE	protein_coding
chr11	19186335		C	T	60	2	28774	6.95072e-05	492172	ENSG00000129170	transcript	ENST00000265968.7	4	412	1342	295	99	194	0	missense_variant	c.295G>A	p.Ala99Thr	MODERATE	protein_coding
chr11	19188166	rs777327517	G	A	60	2	28774	6.95072e-05	473787	ENSG00000129170	transcript	ENST00000265968.7	3	368	1342	251	84	194	0	missense_variant	c.251C>T	p.Thr84Met	MODERATE	protein_coding
chr11	19188188	rs746207	C	T	60	2	28774	6.95072e-05	478089	ENSG00000129170	transcript	ENST00000265968.7	3	346	1342	229	77	194	0	missense_variant	c.229G>A	p.Ala77Thr	MODERATE	protein_coding
chr11	19188209	rs777211110	C	A	60	2	28774	6.95072e-05	485533	ENSG00000129170	transcript	ENST00000265968.7	3	325	1342	208	70	194	0	missense_variant	c.208G>T	p.Gly70Trp	MODERATE	protein_coding
chr11	19188269	rs145300736	C	T	60	13	28774	0.000451797	474391	ENSG00000129170	transcript	ENST00000265968.7	3	265	1342	148	50	194	0	missense_variant	c.148G>A	p.Ala50Thr	MODERATE	protein_coding
chr11	19188301	rs748417030	G	C	60	1	28774	3.47536e-05	484488	ENSG00000129170	transcript	ENST00000265968.7	3	233	1342	116	39	194	0	missense_variant	c.116C>G	p.Ala39Gly	MODERATE	protein_coding
chr11	19192414	rs1188954940	G	C	60	3	28774	0.000104261	495229	ENSG00000129170	transcript	ENST00000265968.7	2	152	1342	35	12	194	0	missense_variant	c.35C>G	p.Ala12Gly	MODERATE	protein_coding
chr11	19192439	rs45550635	A	G	60	1	28774	3.47536e-05	503745	ENSG00000129170	transcript	ENST00000265968.7	2	127	1342	10	4	194	0	missense_variant	c.10T>C	p.Trp4Arg	MODERATE	protein_coding
chr22	37128100	rs147038391	A	G	60	7	28774	0.000243275	417244	ENSG00000100385	transcript	ENST00000216223.9	10	1851	4113	1652	551	551	0	missense_variant	c.1652T>C	p.Val551Ala	MODERATE	protein_coding
chr22	37128137		G	A	60	1	28774	3.47536e-05	416241	ENSG00000100385	transcript	ENST00000216223.9	10	1814	4113	1615	539	551	0	missense_variant	c.1615C>T	p.Leu539Phe	MODERATE	protein_coding
chr22	37128169	rs780914414	C	T	60	1	28774	3.47536e-05	405415	ENSG00000100385	transcript	ENST00000216223.9	10	1782	4113	1583	528	551	0	missense_variant	c.1583G>A	p.Arg528His	MODERATE	protein_coding
chr22	37128295		T	C	60	1	28774	3.47536e-05	388550	ENSG00000100385	transcript	ENST00000216223.9	10	1656	4113	1457	486	551	0	missense_variant	c.1457A>G	p.Gln486Arg	MODERATE	protein_coding
chr22	37128311	rs576077710	C	A	60	9	28774	0.000312782	381473	ENSG00000100385	transcript	ENST00000216223.9	10	1640	4113	1441	481	551	0	missense_variant	c.1441G>T	p.Asp481Tyr	MODERATE	protein_coding
chr22	37128316	rs568481178	A	G	60	9	28774	0.000312782	381098	ENSG00000100385	transcript	ENST00000216223.9	10	1635	4113	1436	479	551	0	missense_variant	c.1436T>C	p.Val479Ala	MODERATE	protein_coding
chr22	37128347	rs200339234	G	A	60	8	28774	0.000278029	370079	ENSG00000100385	transcript	ENST00000216223.9	10	1604	4113	1405	469	551	0	missense_variant	c.1405C>T	p.Pro469Ser	MODERATE	protein_coding
chr22	37128370		T	G	60	1	28774	3.47536e-05	387388	ENSG00000100385	transcript	ENST00000216223.9	10	1581	4113	1382	461	551	0	missense_variant	c.1382A>C	p.Glu461Ala	MODERATE	protein_coding
chr22	37128379	rs778475110	G	A	60	6	28774	0.000208522	391344	ENSG00000100385	transcript	ENST00000216223.9	10	1572	4113	1373	458	551	0	missense_variant	c.1373C>T	p.Ser458Phe	MODERATE	protein_coding
chr22	37128401	rs1294062534	C	T	60	3	28774	0.000104261	392574	ENSG00000100385	transcript	ENST00000216223.9	10	1550	4113	1351	451	551	0	missense_variant	c.1351G>A	p.Gly451Ser	MODERATE	protein_coding
chr22	37128434	rs775132140	G	A	60	110	28774	0.0038229	400694	ENSG00000100385	transcript	ENST00000216223.9	10	1517	4113	1318	440	551	0	missense_variant	c.1318C>T	p.Pro440Ser	MODERATE	protein_coding
chr22	37128443	rs181177639	C	T	60	44	28774	0.00152916	404154	ENSG00000100385	transcript	ENST00000216223.9	10	1508	4113	1309	437	551	0	missense_variant	c.1309G>A	p.Gly437Ser	MODERATE	protein_coding
chr22	37128579	rs228942	G	T	60	1904	28774	0.0661708	437261	ENSG00000100385	transcript	ENST00000216223.9	10	1372	4113	1173	391	551	0	missense_variant	c.1173C>A	p.Asp391Glu	MODERATE	protein_coding
chr22	37128599	rs182482913	C	T	60	25	28774	0.00086884	437377	ENSG00000100385	transcript	ENST00000216223.9	10	1352	4113	1153	385	551	0	missense_variant	c.1153G>A	p.Asp385Asn	MODERATE	protein_coding
chr22	37128622	rs149497090	G	C	60	3	28774	0.000104261	442460	ENSG00000100385	transcript	ENST00000216223.9	10	1329	4113	1130	377	551	0	missense_variant	c.1130C>G	p.Ala377Gly	MODERATE	protein_coding
chr22	37128751	rs146173891	G	A	60	12	28774	0.000417043	455362	ENSG00000100385	transcript	ENST00000216223.9	10	1200	4113	1001	334	551	0	missense_variant	c.1001C>T	p.Thr334Met	MODERATE	protein_coding
chr22	37128758		T	C	60	2	28774	6.95072e-05	459624	ENSG00000100385	transcript	ENST00000216223.9	10	1193	4113	994	332	551	0	missense_variant	c.994A>G	p.Lys332Glu	MODERATE	protein_coding
chr22	37128803	rs143857582	C	T	60	1	28774	3.47536e-05	450210	ENSG00000100385	transcript	ENST00000216223.9	10	1148	4113	949	317	551	0	missense_variant	c.949G>A	p.Gly317Ser	MODERATE	protein_coding
chr22	37128842	rs1176697075	G	A	60	3	28774	0.000104261	455759	ENSG00000100385	transcript	ENST00000216223.9	10	1109	4113	910	304	551	0	missense_variant	c.910C>T	p.Leu304Phe	MODERATE	protein_coding
chr22	37135335	rs116250343	C	T	60	255	28774	0.00886217	438113	ENSG00000100385	transcript	ENST00000216223.9	8	1010	4113	811	271	551	0	missense_variant	c.811G>A	p.Gly271Arg	MODERATE	protein_coding
chr22	37135347		A	T	60	1	28774	3.47536e-05	444677	ENSG00000100385	transcript	ENST00000216223.9	8	998	4113	799	267	551	0	missense_variant	c.799T>A	p.Cys267Ser	MODERATE	protein_coding
chr22	37135401	rs147866253	C	G	60	32	28774	0.00111212	428425	ENSG00000100385	transcript	ENST00000216223.9	8	944	4113	745	249	551	0	missense_variant	c.745G>C	p.Val249Leu	MODERATE	protein_coding
chr22	37135413	rs754692430	C	T	60	1	28774	3.47536e-05	424104	ENSG00000100385	transcript	ENST00000216223.9	8	932	4113	733	245	551	0	missense_variant	c.733G>A	p.Gly245Ser	MODERATE	protein_coding
chr22	37135427		G	A	60	3	28774	0.000104261	432963	ENSG00000100385	transcript	ENST00000216223.9	8	918	4113	719	240	551	0	missense_variant	c.719C>T	p.Thr240Ile	MODERATE	protein_coding
chr22	37136278	rs780238707	G	A	60	1	28774	3.47536e-05	469285	ENSG00000100385	transcript	ENST00000216223.9	7	852	4113	653	218	551	0	missense_variant	c.653C>T	p.Thr218Met	MODERATE	protein_coding
chr22	37136328	rs140822038	G	T	60	21	28774	0.000729826	471076	ENSG00000100385	transcript	ENST00000216223.9	7	802	4113	603	201	551	0	missense_variant	c.603C>A	p.Asp201Glu	MODERATE	protein_coding
chr22	37136389		G	A	60	6	28774	0.000208522	455114	ENSG00000100385	transcript	ENST00000216223.9	7	741	4113	542	181	551	0	missense_variant	c.542C>T	p.Ala181Val	MODERATE	protein_coding
chr22	37137603		G	A	60	2	28774	6.95072e-05	474673	ENSG00000100385	transcript	ENST00000216223.9	6	720	4113	521	174	551	0	missense_variant	c.521C>T	p.Pro174Leu	MODERATE	protein_coding
chr22	37137612	rs750566804	G	A	60	5	28774	0.000173768	472736	ENSG00000100385	transcript	ENST00000216223.9	6	711	4113	512	171	551	0	missense_variant	c.512C>T	p.Thr171Met	MODERATE	protein_coding
chr22	37137615	rs749152355	C	T	60	5	28774	0.000173768	471517	ENSG00000100385	transcript	ENST00000216223.9	6	708	4113	509	170	551	0	missense_variant	c.509G>A	p.Arg170Gln	MODERATE	protein_coding
chr22	37137635		T	A	60	3	28774	0.000104261	478068	ENSG00000100385	transcript	ENST00000216223.9	6	688	4113	489	163	551	0	missense_variant	c.489A>T	p.Arg163Ser	MODERATE	protein_coding
chr22	37137665	rs149258462	T	G	60	13	28774	0.000451797	468023	ENSG00000100385	transcript	ENST00000216223.9	6	658	4113	459	153	551	0	missense_variant	c.459A>C	p.Glu153Asp	MODERATE	protein_coding
chr22	37139117	rs146185118	G	A	60	1	28774	3.47536e-05	474884	ENSG00000100385	transcript	ENST00000216223.9	5	587	4113	388	130	551	0	missense_variant&splice_region_variant	c.388C>T	p.Leu130Phe	MODERATE	protein_coding
chr22	37139131		T	C	60	2	28774	6.95072e-05	474530	ENSG00000100385	transcript	ENST00000216223.9	5	573	4113	374	125	551	0	missense_variant	c.374A>G	p.Lys125Arg	MODERATE	protein_coding
chr22	37139147	rs865847276	C	T	60	2	28774	6.95072e-05	464870	ENSG00000100385	transcript	ENST00000216223.9	5	557	4113	358	120	551	0	missense_variant	c.358G>A	p.Ala120Thr	MODERATE	protein_coding
chr22	37139173	rs137877148	C	T	60	7	28774	0.000243275	455457	ENSG00000100385	transcript	ENST00000216223.9	5	531	4113	332	111	551	0	missense_variant	c.332G>A	p.Arg111His	MODERATE	protein_coding
chr22	37142468	rs2228143	G	A	60	196	28774	0.00681171	488148	ENSG00000100385	transcript	ENST00000216223.9	4	447	4113	248	83	551	0	missense_variant	c.248C>T	p.Ser83Phe	MODERATE	protein_coding
chr22	37142481	rs149508414	C	T	60	63	28774	0.00218948	486074	ENSG00000100385	transcript	ENST00000216223.9	4	434	4113	235	79	551	0	missense_variant	c.235G>A	p.Val79Met	MODERATE	protein_coding
chr22	37142491	rs113714217	C	G	60	9	28774	0.000312782	486344	ENSG00000100385	transcript	ENST00000216223.9	4	424	4113	225	75	551	0	missense_variant	c.225G>C	p.Glu75Asp	MODERATE	protein_coding
chr22	37142510	rs992633708	C	T	60	1	28774	3.47536e-05	481646	ENSG00000100385	transcript	ENST00000216223.9	4	405	4113	206	69	551	0	missense_variant&splice_region_variant	c.206G>A	p.Arg69Gln	MODERATE	protein_coding
chr22	37142614		A	G	60	4	28774	0.000139014	465928	ENSG00000100385	transcript	ENST00000440958.1	2	239	499	239	80	105	0	missense_variant	c.239T>C	p.Leu80Pro	MODERATE	nonsense_mediated_decay
chr22	37142648	rs1480397250	T	C	60	1	28774	3.47536e-05	465906	ENSG00000100385	transcript	ENST00000440958.1	2	205	499	205	69	105	0	missense_variant	c.205A>G	p.Ser69Gly	MODERATE	nonsense_mediated_decay
chr22	37142672		T	C	60	3	28774	0.000104261	455480	ENSG00000100385	transcript	ENST00000440958.1	2	181	499	181	61	105	0	missense_variant	c.181A>G	p.Ser61Gly	MODERATE	nonsense_mediated_decay
chr22	37142742		C	G	60	1	28774	3.47536e-05	457520	ENSG00000100385	transcript	ENST00000440958.1	2	111	499	111	37	105	0	missense_variant	c.111G>C	p.Gln37His	MODERATE	nonsense_mediated_decay
chr22	37143585	rs746287644	C	T	60	4	28774	0.000139014	487819	ENSG00000100385	transcript	ENST00000216223.9	3	338	4113	139	47	551	0	missense_variant	c.139G>A	p.Val47Ile	MODERATE	protein_coding
chr22	37144109	rs145316401	A	G	60	13	28774	0.000451797	474393	ENSG00000100385	transcript	ENST00000216223.9	2	263	4113	64	22	551	0	missense_variant	c.64T>C	p.Ser22Pro	MODERATE	protein_coding
chr22	37144145	rs57770674	G	C	60	8	28774	0.000278029	467820	ENSG00000100385	transcript	ENST00000216223.9	2	227	4113	28	10	551	0	missense_variant	c.28C>G	p.Leu10Val	MODERATE	protein_coding
chr9	27548256	rs767272170	C	G	60	1	28774	3.47536e-05	474641	ENSG00000147894	transcript	ENST00000380003.7	11	1490	3200	1426	476	481	0	missense_variant	c.1426G>C	p.Asp476His	MODERATE	protein_coding
chr9	27548280		A	C	60	1	28774	3.47536e-05	478261	ENSG00000147894	transcript	ENST00000380003.7	11	1466	3200	1402	468	481	0	missense_variant	c.1402T>G	p.Phe468Val	MODERATE	protein_coding
chr9	27548312		G	C	60	2	28774	6.95072e-05	487657	ENSG00000147894	transcript	ENST00000380003.7	11	1434	3200	1370	457	481	0	missense_variant	c.1370C>G	p.Pro457Arg	MODERATE	protein_coding
chr9	27548352	rs768698995	C	T	59.16	1	28774	3.47536e-05	488423	ENSG00000147894	transcript	ENST00000380003.7	11	1394	3200	1330	444	481	0	missense_variant	c.1330G>A	p.Asp444Asn	MODERATE	protein_coding
chr9	27548391	rs754552300	G	A	46.31	1	29334	3.40901e-05	479461	ENSG00000147894	transcript	ENST00000380003.7	11	1355	3200	1291	431	481	0	missense_variant	c.1291C>T	p.Arg431Trp	MODERATE	protein_coding
chr9	27548561	rs1482971261	C	T	60.02	18	28774	0.000625565	544499	ENSG00000147894	transcript	ENST00000380003.7	10	1319	3200	1255	419	481	0	missense_variant	c.1255G>A	p.Asp419Asn	MODERATE	protein_coding
chr9	27548632	rs185358772	C	T	60	3	28774	0.000104261	484536	ENSG00000147894	transcript	ENST00000380003.7	10	1248	3200	1184	395	481	0	missense_variant	c.1184G>A	p.Ser395Asn	MODERATE	protein_coding
chr9	27548641		G	C	60	17	28774	0.000590811	482355	ENSG00000147894	transcript	ENST00000380003.7	10	1239	3200	1175	392	481	0	missense_variant	c.1175C>G	p.Ser392Cys	MODERATE	protein_coding
chr9	27556576		C	T	60	2	28774	6.95072e-05	512266	ENSG00000147894	transcript	ENST00000380003.7	8	1140	3200	1076	359	481	0	missense_variant	c.1076G>A	p.Ser359Asn	MODERATE	protein_coding
chr9	27556597	rs557931293	G	A	60	43	28774	0.0014944	505039	ENSG00000147894	transcript	ENST00000380003.7	8	1119	3200	1055	352	481	0	missense_variant	c.1055C>T	p.Thr352Met	MODERATE	protein_coding
chr9	27556662	rs538012382	T	A	60	2	28774	6.95072e-05	491725	ENSG00000147894	transcript	ENST00000380003.7	8	1054	3200	990	330	481	0	missense_variant	c.990A>T	p.Arg330Ser	MODERATE	protein_coding
chr9	27556723		A	G	60	5	28774	0.000173768	519878	ENSG00000147894	transcript	ENST00000380003.7	8	993	3200	929	310	481	0	missense_variant	c.929T>C	p.Val310Ala	MODERATE	protein_coding
chr9	27556766	rs1448530665	G	A	60	2	28774	6.95072e-05	522635	ENSG00000147894	transcript	ENST00000380003.7	8	950	3200	886	296	481	0	missense_variant	c.886C>T	p.Arg296Trp	MODERATE	protein_coding
chr9	27556775		G	C	60	2	28774	6.95072e-05	524748	ENSG00000147894	transcript	ENST00000380003.7	8	941	3200	877	293	481	0	missense_variant	c.877C>G	p.Leu293Val	MODERATE	protein_coding
chr9	27558537	rs545433336	G	A	59.41	1	28774	3.47536e-05	511370	ENSG00000147894	transcript	ENST00000380003.7	7	873	3200	809	270	481	0	missense_variant	c.809C>T	p.Ser270Leu	MODERATE	protein_coding
chr9	27558543	rs1346306530	G	A	59.85	5	28774	0.000173768	510460	ENSG00000147894	transcript	ENST00000380003.7	7	867	3200	803	268	481	0	missense_variant	c.803C>T	p.Ala268Val	MODERATE	protein_coding
chr9	27560250	rs765907344	T	A	60	2	28774	6.95072e-05	516937	ENSG00000147894	transcript	ENST00000380003.7	6	779	3200	715	239	481	0	missense_variant	c.715A>T	p.Ser239Cys	MODERATE	protein_coding
chr9	27560298		C	T	60	3	28774	0.000104261	519577	ENSG00000147894	transcript	ENST00000380003.7	6	731	3200	667	223	481	0	missense_variant&splice_region_variant	c.667G>A	p.Ala223Thr	MODERATE	protein_coding
chr9	27561630	rs17769294	T	C	60	2164	28774	0.0752068	520722	ENSG00000147894	transcript	ENST00000380003.7	5	684	3200	620	207	481	0	missense_variant	c.620A>G	p.Asn207Ser	MODERATE	protein_coding
chr9	27561649		T	C	60	6	28774	0.000208522	516071	ENSG00000147894	transcript	ENST00000380003.7	5	665	3200	601	201	481	0	missense_variant&splice_region_variant	c.601A>G	p.Ile201Val	MODERATE	protein_coding
chr9	27562413	rs772628791	T	C	60	1	28774	3.47536e-05	517078	ENSG00000147894	transcript	ENST00000380003.7	4	632	3200	568	190	481	0	missense_variant	c.568A>G	p.Met190Val	MODERATE	protein_coding
chr9	27562458	rs376288435	T	C	60	4	28774	0.000139014	512445	ENSG00000147894	transcript	ENST00000380003.7	4	587	3200	523	175	481	0	missense_variant	c.523A>G	p.Met175Val	MODERATE	protein_coding
chr9	27566714		G	A	60	5	28774	0.000173768	509666	ENSG00000147894	transcript	ENST00000380003.7	2	471	3200	407	136	481	0	missense_variant	c.407C>T	p.Thr136Ile	MODERATE	protein_coding
chr9	27566781	rs373008422	T	C	60	2	28774	6.95072e-05	502082	ENSG00000147894	transcript	ENST00000380003.7	2	404	3200	340	114	481	0	missense_variant	c.340A>G	p.Ile114Val	MODERATE	protein_coding
chr9	27566814		A	C	60	6	28774	0.000208522	508433	ENSG00000147894	transcript	ENST00000380003.7	2	371	3200	307	103	481	0	missense_variant	c.307T>G	p.Trp103Gly	MODERATE	protein_coding
chr9	27566925	rs373709108	T	C	60	3	28774	0.000104261	517922	ENSG00000147894	transcript	ENST00000380003.7	2	260	3200	196	66	481	0	missense_variant	c.196A>G	p.Thr66Ala	MODERATE	protein_coding
chr9	27566967	rs144163719	C	A	60	1	28774	3.47536e-05	515208	ENSG00000147894	transcript	ENST00000380003.7	2	218	3200	154	52	481	0	missense_variant	c.154G>T	p.Val52Leu	MODERATE	protein_coding
chr9	27566970		G	C	60	1	28774	3.47536e-05	515391	ENSG00000147894	transcript	ENST00000380003.7	2	215	3200	151	51	481	0	missense_variant	c.151C>G	p.Gln51Glu	MODERATE	protein_coding
chr22	17085110	rs534399492	C	T	59.9	9	28774	0.000312782	429164	ENSG00000177663	transcript	ENST00000319363.10	1	152	8607	19	7	866	0	missense_variant	c.19C>T	p.Pro7Ser	MODERATE	protein_coding
chr22	17085111	rs143652002	C	T	59.98	49	28774	0.00170293	428275	ENSG00000177663	transcript	ENST00000319363.10	1	153	8607	20	7	866	0	missense_variant	c.20C>T	p.Pro7Leu	MODERATE	protein_coding
chr22	17085144		T	C	60	4	28774	0.000139014	436883	ENSG00000177663	transcript	ENST00000319363.10	1	186	8607	53	18	866	0	missense_variant	c.53T>C	p.Leu18Pro	MODERATE	protein_coding
chr22	17085182		G	A	60	1	28774	3.47536e-05	424500	ENSG00000177663	transcript	ENST00000319363.10	1	224	8607	91	31	866	0	missense_variant	c.91G>A	p.Ala31Thr	MODERATE	protein_coding
chr22	17097065	rs764531960	C	A	60	8	28774	0.000278029	432125	ENSG00000177663	transcript	ENST00000319363.10	2	275	8607	142	48	866	0	missense_variant	c.142C>A	p.Leu48Ile	MODERATE	protein_coding
chr22	17097075	rs143008696	C	T	60	1	28774	3.47536e-05	433044	ENSG00000177663	transcript	ENST00000319363.10	2	285	8607	152	51	866	0	missense_variant	c.152C>T	p.Thr51Met	MODERATE	protein_coding
chr22	17097797		G	T	60	1	28774	3.47536e-05	489814	ENSG00000177663	transcript	ENST00000319363.10	3	297	8607	164	55	866	0	missense_variant&splice_region_variant	c.164G>T	p.Ser55Ile	MODERATE	protein_coding
chr22	17097830	rs201500195	G	A	60	6	28774	0.000208522	486937	ENSG00000177663	transcript	ENST00000319363.10	3	330	8607	197	66	866	0	missense_variant	c.197G>A	p.Arg66Gln	MODERATE	protein_coding
chr22	17097910	rs147495146	G	A	60	3	28774	0.000104261	482501	ENSG00000177663	transcript	ENST00000319363.10	3	410	8607	277	93	866	0	missense_variant	c.277G>A	p.Val93Met	MODERATE	protein_coding
chr22	17097919		A	G	60	2	28774	6.95072e-05	485475	ENSG00000177663	transcript	ENST00000319363.10	3	419	8607	286	96	866	0	missense_variant	c.286A>G	p.Ile96Val	MODERATE	protein_coding
chr22	17097943		G	A	60	1	28774	3.47536e-05	480699	ENSG00000177663	transcript	ENST00000319363.10	3	443	8607	310	104	866	0	missense_variant&splice_region_variant	c.310G>A	p.Ala104Thr	MODERATE	protein_coding
chr22	17098806	rs764272629	A	C	60	3	28774	0.000104261	503830	ENSG00000177663	transcript	ENST00000319363.10	4	475	8607	342	114	866	0	missense_variant	c.342A>C	p.Leu114Phe	MODERATE	protein_coding
chr22	17098875		T	A	60	9	28774	0.000312782	501373	ENSG00000177663	transcript	ENST00000319363.10	4	544	8607	411	137	866	0	missense_variant	c.411T>A	p.His137Gln	MODERATE	protein_coding
chr22	17100358	rs145378071	C	T	60	85	28774	0.00295406	458674	ENSG00000177663	transcript	ENST00000319363.10	5	560	8607	427	143	866	0	missense_variant	c.427C>T	p.Arg143Cys	MODERATE	protein_coding
chr22	17100359	rs763967134	G	A	60	1	28774	3.47536e-05	458980	ENSG00000177663	transcript	ENST00000319363.10	5	561	8607	428	143	866	0	missense_variant	c.428G>A	p.Arg143His	MODERATE	protein_coding
chr22	17100396	rs142199303	G	C	60	4	28774	0.000139014	473198	ENSG00000177663	transcript	ENST00000319363.10	5	598	8607	465	155	866	0	missense_variant	c.465G>C	p.Gln155His	MODERATE	protein_coding
chr22	17102007	rs527593084	G	A	60	11	28774	0.00038229	476548	ENSG00000177663	transcript	ENST00000319363.10	6	695	8607	562	188	866	0	missense_variant	c.562G>A	p.Ala188Thr	MODERATE	protein_coding
chr22	17102157	rs750454090	A	G	60	4	28774	0.000139014	459279	ENSG00000177663	transcript	ENST00000319363.10	7	750	8607	617	206	866	0	missense_variant	c.617A>G	p.Asn206Ser	MODERATE	protein_coding
chr22	17102163	rs1260203473	C	T	60	1	28774	3.47536e-05	458516	ENSG00000177663	transcript	ENST00000319363.10	7	756	8607	623	208	866	0	missense_variant	c.623C>T	p.Thr208Ile	MODERATE	protein_coding
chr22	17102181	rs558799480	C	T	60	2	28774	6.95072e-05	465615	ENSG00000177663	transcript	ENST00000319363.10	7	774	8607	641	214	866	0	missense_variant	c.641C>T	p.Ala214Val	MODERATE	protein_coding
chr22	17102192	rs762025728	C	T	60	4	28774	0.000139014	469147	ENSG00000177663	transcript	ENST00000319363.10	7	785	8607	652	218	866	0	missense_variant	c.652C>T	p.Arg218Cys	MODERATE	protein_coding
chr22	17102293		C	G	60	1	28774	3.47536e-05	469592	ENSG00000177663	transcript	ENST00000319363.10	7	886	8607	753	251	866	0	missense_variant	c.753C>G	p.His251Gln	MODERATE	protein_coding
chr22	17102294		A	C	60	4	28774	0.000139014	471243	ENSG00000177663	transcript	ENST00000319363.10	7	887	8607	754	252	866	0	missense_variant	c.754A>C	p.Ile252Leu	MODERATE	protein_coding
chr22	17103494	rs375341860	C	T	60	14	28774	0.00048655	501114	ENSG00000177663	transcript	ENST00000319363.10	8	896	8607	763	255	866	0	missense_variant&splice_region_variant	c.763C>T	p.Pro255Ser	MODERATE	protein_coding
chr22	17103543	rs775839180	G	A	59.99	70	28774	0.00243275	499411	ENSG00000177663	transcript	ENST00000319363.10	8	945	8607	812	271	866	0	missense_variant	c.812G>A	p.Arg271His	MODERATE	protein_coding
chr22	17103563	rs767388612	C	T	60	1	28774	3.47536e-05	502890	ENSG00000177663	transcript	ENST00000319363.10	8	965	8607	832	278	866	0	missense_variant	c.832C>T	p.Arg278Cys	MODERATE	protein_coding
chr22	17103564	rs141467790	G	A	60	18	28774	0.000625565	503937	ENSG00000177663	transcript	ENST00000319363.10	8	966	8607	833	278	866	0	missense_variant	c.833G>A	p.Arg278His	MODERATE	protein_coding
chr22	17104738	rs753793215	T	C	60	0	28774	0	485569	ENSG00000177663	transcript	ENST00000319363.10	9	992	8607	859	287	866	0	missense_variant	c.859T>C	p.Phe287Leu	MODERATE	protein_coding
chr22	17104753	rs1176174047	A	G	60	9	28774	0.000312782	489614	ENSG00000177663	transcript	ENST00000319363.10	9	1007	8607	874	292	866	0	missense_variant	c.874A>G	p.Asn292Asp	MODERATE	protein_coding
chr22	17105600	rs762930594	C	T	60.03	16	28774	0.000556058	478042	ENSG00000177663	transcript	ENST00000319363.10	10	1074	8607	941	314	866	0	missense_variant&splice_region_variant	c.941C>T	p.Pro314Leu	MODERATE	protein_coding
chr22	17107736	rs560474451	G	T	60	4	28774	0.000139014	506987	ENSG00000177663	transcript	ENST00000319363.10	12	1188	8607	1055	352	866	0	missense_variant	c.1055G>T	p.Ser352Ile	MODERATE	protein_coding
chr22	17108319	rs879577	C	T	60	7859	28774	0.273129	461061	ENSG00000177663	transcript	ENST00000319363.10	13	1233	8607	1100	367	866	0	missense_variant	c.1100C>T	p.Ala367Val	MODERATE	protein_coding
chr22	17108326		C	G	60	1	28774	3.47536e-05	464271	ENSG00000177663	transcript	ENST00000319363.10	13	1240	8607	1107	369	866	0	missense_variant	c.1107C>G	p.Asp369Glu	MODERATE	protein_coding
chr22	17108339		C	T	60	1	28774	3.47536e-05	465362	ENSG00000177663	transcript	ENST00000319363.10	13	1253	8607	1120	374	866	0	missense_variant	c.1120C>T	p.Pro374Ser	MODERATE	protein_coding
chr22	17108393	rs146478431	G	T	60	1	28774	3.47536e-05	472339	ENSG00000177663	transcript	ENST00000319363.10	13	1307	8607	1174	392	866	0	missense_variant	c.1174G>T	p.Val392Leu	MODERATE	protein_coding
chr22	17108499	rs1161646034	C	G	60	2	28774	6.95072e-05	454939	ENSG00000177663	transcript	ENST00000319363.10	13	1413	8607	1280	427	866	0	missense_variant	c.1280C>G	p.Thr427Ser	MODERATE	protein_coding
chr22	17108600	rs554211497	C	T	60	5	28774	0.000173768	437151	ENSG00000177663	transcript	ENST00000319363.10	13	1514	8607	1381	461	866	0	missense_variant	c.1381C>T	p.Arg461Trp	MODERATE	protein_coding
chr22	17108631	rs138446583	A	G	60	1	28774	3.47536e-05	458079	ENSG00000177663	transcript	ENST00000319363.10	13	1545	8607	1412	471	866	0	missense_variant	c.1412A>G	p.His471Arg	MODERATE	protein_coding
chr22	17108648	rs1456279112	G	A	60	2	28774	6.95072e-05	461444	ENSG00000177663	transcript	ENST00000319363.10	13	1562	8607	1429	477	866	0	missense_variant	c.1429G>A	p.Asp477Asn	MODERATE	protein_coding
chr22	17108783	rs543278251	C	T	60	1	28774	3.47536e-05	450740	ENSG00000177663	transcript	ENST00000319363.10	13	1697	8607	1564	522	866	0	missense_variant	c.1564C>T	p.Arg522Trp	MODERATE	protein_coding
chr22	17108924		G	A	60	2	28774	6.95072e-05	453082	ENSG00000177663	transcript	ENST00000319363.10	13	1838	8607	1705	569	866	0	missense_variant	c.1705G>A	p.Ala569Thr	MODERATE	protein_coding
chr22	17108925	rs770117131	C	G	60	3	28774	0.000104261	454674	ENSG00000177663	transcript	ENST00000319363.10	13	1839	8607	1706	569	866	0	missense_variant	c.1706C>G	p.Ala569Gly	MODERATE	protein_coding
chr22	17108966	rs41432148	G	C	60	12	28774	0.000417043	455123	ENSG00000177663	transcript	ENST00000319363.10	13	1880	8607	1747	583	866	0	missense_variant	c.1747G>C	p.Asp583His	MODERATE	protein_coding
chr22	17108996		G	A	60	1	28774	3.47536e-05	466910	ENSG00000177663	transcript	ENST00000319363.10	13	1910	8607	1777	593	866	0	missense_variant	c.1777G>A	p.Ala593Thr	MODERATE	protein_coding
chr22	17109038	rs28376631	G	A	60	61	28774	0.00211997	472952	ENSG00000177663	transcript	ENST00000319363.10	13	1952	8607	1819	607	866	0	missense_variant	c.1819G>A	p.Glu607Lys	MODERATE	protein_coding
chr22	17109054	rs1451038504	C	G	60	6	28774	0.000208522	473150	ENSG00000177663	transcript	ENST00000319363.10	13	1968	8607	1835	612	866	0	missense_variant	c.1835C>G	p.Pro612Arg	MODERATE	protein_coding
chr22	17109071	rs748641311	G	A	60	2	28774	6.95072e-05	469497	ENSG00000177663	transcript	ENST00000319363.10	13	1985	8607	1852	618	866	0	missense_variant	c.1852G>A	p.Val618Met	MODERATE	protein_coding
chr22	17109116	rs200880853	C	G	60	41	28774	0.0014249	466617	ENSG00000177663	transcript	ENST00000319363.10	13	2030	8607	1897	633	866	0	missense_variant	c.1897C>G	p.Leu633Val	MODERATE	protein_coding
chr22	17109126	rs868771675	A	G	60	44	28774	0.00152916	462527	ENSG00000177663	transcript	ENST00000319363.10	13	2040	8607	1907	636	866	0	missense_variant	c.1907A>G	p.Asp636Gly	MODERATE	protein_coding
chr22	17109147	rs559058243	G	A	60	1	28774	3.47536e-05	455854	ENSG00000177663	transcript	ENST00000319363.10	13	2061	8607	1928	643	866	0	missense_variant	c.1928G>A	p.Gly643Glu	MODERATE	protein_coding
chr22	17109170	rs753549556	G	A	60	6	28774	0.000208522	451883	ENSG00000177663	transcript	ENST00000319363.10	13	2084	8607	1951	651	866	0	missense_variant	c.1951G>A	p.Glu651Lys	MODERATE	protein_coding
chr22	17109246	rs981571386	C	T	60	4	28774	0.000139014	456136	ENSG00000177663	transcript	ENST00000319363.10	13	2160	8607	2027	676	866	0	missense_variant	c.2027C>T	p.Ala676Val	MODERATE	protein_coding
chr22	17109257	rs181468995	G	A	60	5	28774	0.000173768	454841	ENSG00000177663	transcript	ENST00000319363.10	13	2171	8607	2038	680	866	0	missense_variant	c.2038G>A	p.Ala680Thr	MODERATE	protein_coding
chr22	17109288	rs550421038	C	T	60	1	28774	3.47536e-05	454272	ENSG00000177663	transcript	ENST00000319363.10	13	2202	8607	2069	690	866	0	missense_variant	c.2069C>T	p.Ala690Val	MODERATE	protein_coding
chr22	17109290	rs41323645	G	A	60	7342	28774	0.255161	453512	ENSG00000177663	transcript	ENST00000319363.10	13	2204	8607	2071	691	866	0	missense_variant	c.2071G>A	p.Ala691Thr	MODERATE	protein_coding
chr22	17109374	rs752451165	C	T	60	1	28774	3.47536e-05	459994	ENSG00000177663	transcript	ENST00000319363.10	13	2288	8607	2155	719	866	0	missense_variant	c.2155C>T	p.Leu719Phe	MODERATE	protein_coding
chr22	17109389	rs149717999	G	A	60	1	28774	3.47536e-05	454830	ENSG00000177663	transcript	ENST00000319363.10	13	2303	8607	2170	724	866	0	missense_variant	c.2170G>A	p.Glu724Lys	MODERATE	protein_coding
chr22	17109396	rs756332306	C	T	60	1	28774	3.47536e-05	454684	ENSG00000177663	transcript	ENST00000319363.10	13	2310	8607	2177	726	866	0	missense_variant	c.2177C>T	p.Ser726Leu	MODERATE	protein_coding
chr22	17109437	rs1289687102	C	T	60	1	28774	3.47536e-05	467994	ENSG00000177663	transcript	ENST00000319363.10	13	2351	8607	2218	740	866	0	missense_variant	c.2218C>T	p.Leu740Phe	MODERATE	protein_coding
chr22	17109438		T	C	60	2	28774	6.95072e-05	468475	ENSG00000177663	transcript	ENST00000319363.10	13	2352	8607	2219	740	866	0	missense_variant	c.2219T>C	p.Leu740Pro	MODERATE	protein_coding
chr22	17109461	rs1444953023	C	T	60	1	28774	3.47536e-05	465186	ENSG00000177663	transcript	ENST00000319363.10	13	2375	8607	2242	748	866	0	missense_variant	c.2242C>T	p.Leu748Phe	MODERATE	protein_coding
chr22	17109464		G	C	60	1	28774	3.47536e-05	464013	ENSG00000177663	transcript	ENST00000319363.10	13	2378	8607	2245	749	866	0	missense_variant	c.2245G>C	p.Glu749Gln	MODERATE	protein_coding
chr22	17109479	rs770770473	T	G	60	0	28774	0	468937	ENSG00000177663	transcript	ENST00000319363.10	13	2393	8607	2260	754	866	0	missense_variant	c.2260T>G	p.Ser754Ala	MODERATE	protein_coding
chr22	17109483	rs574409116	T	C	60	45	28774	0.00156391	468704	ENSG00000177663	transcript	ENST00000319363.10	13	2397	8607	2264	755	866	0	missense_variant	c.2264T>C	p.Leu755Pro	MODERATE	protein_coding
chr22	17109487	rs113571926	C	T,A	60	5,1	28774	#VALUE!	468383	ENSG00000177663	transcript	ENST00000319363.10	13	2401	8607	2268	756	866	0	missense_variant	c.2268C>A	p.Phe756Leu	MODERATE	protein_coding
chr22	17109537	rs577326347	T	C	60	4	28774	0.000139014	470438	ENSG00000177663	transcript	ENST00000319363.10	13	2451	8607	2318	773	866	0	missense_variant	c.2318T>C	p.Met773Thr	MODERATE	protein_coding
chr22	17109558	rs779860885	C	T	60	2	28774	6.95072e-05	466235	ENSG00000177663	transcript	ENST00000319363.10	13	2472	8607	2339	780	866	0	missense_variant	c.2339C>T	p.Thr780Met	MODERATE	protein_coding
chr22	17109575		C	G	60	2	28774	6.95072e-05	469767	ENSG00000177663	transcript	ENST00000319363.10	13	2489	8607	2356	786	866	0	missense_variant	c.2356C>G	p.Gln786Glu	MODERATE	protein_coding
chr22	17109608	rs74827998	A	G	60	1	28774	3.47536e-05	481937	ENSG00000177663	transcript	ENST00000319363.10	13	2522	8607	2389	797	866	0	missense_variant	c.2389A>G	p.Ile797Val	MODERATE	protein_coding
chr22	17109632		C	G	60	1	28774	3.47536e-05	472166	ENSG00000177663	transcript	ENST00000319363.10	13	2546	8607	2413	805	866	0	missense_variant	c.2413C>G	p.Pro805Ala	MODERATE	protein_coding
chr22	17109659	rs758565677	G	A,*	11.24	1,22	28774	#VALUE!	465513	ENSG00000177663	transcript	ENST00000319363.10	13	2573	8607	2440	814	866	0	missense_variant	c.2440G>A	p.Glu814Lys	MODERATE	protein_coding
chr22	17109690	rs749236026	C	T	60	124	28774	0.00430945	452770	ENSG00000177663	transcript	ENST00000319363.10	13	2604	8607	2471	824	866	0	missense_variant	c.2471C>T	p.Pro824Leu	MODERATE	protein_coding
chr22	17109707		C	T	60	1	28774	3.47536e-05	459070	ENSG00000177663	transcript	ENST00000319363.10	13	2621	8607	2488	830	866	0	missense_variant	c.2488C>T	p.Pro830Ser	MODERATE	protein_coding
chr22	17109741	rs906456948	G	A	60	2	28774	6.95072e-05	460826	ENSG00000177663	transcript	ENST00000319363.10	13	2655	8607	2522	841	866	0	missense_variant	c.2522G>A	p.Arg841Gln	MODERATE	protein_coding
chr22	17109762		T	C	60	1	28774	3.47536e-05	472585	ENSG00000177663	transcript	ENST00000319363.10	13	2676	8607	2543	848	866	0	missense_variant	c.2543T>C	p.Leu848Pro	MODERATE	protein_coding
chr22	17109806	rs778995730	G	A	60	6	28774	0.000208522	481050	ENSG00000177663	transcript	ENST00000319363.10	13	2720	8607	2587	863	866	0	missense_variant	c.2587G>A	p.Gly863Arg	MODERATE	protein_coding
chr8	23191716	rs200464740	C	G	60.1	3	28774	0.000104261	506000	ENSG00000104689	transcript	ENST00000221132.7	10	1450	2714	1385	462	468	0	missense_variant	c.1385G>C	p.Gly462Ala	MODERATE	protein_coding
chr8	23191779	rs2230229	C	T	60	25767	28774	0.895496	510262	ENSG00000104689	transcript	ENST00000221132.7	10	1387	2714	1322	441	468	0	missense_variant	c.1322G>A	p.Arg441Lys	MODERATE	protein_coding
chr8	23191782	rs766531884	G	T	60	3	28774	0.000104261	499405	ENSG00000104689	transcript	ENST00000221132.7	10	1384	2714	1319	440	468	0	missense_variant	c.1319C>A	p.Ala440Glu	MODERATE	protein_coding
chr8	23191785		T	C	60	10	28774	0.000347536	496048	ENSG00000104689	transcript	ENST00000221132.7	10	1381	2714	1316	439	468	0	missense_variant	c.1316A>G	p.His439Arg	MODERATE	protein_coding
chr8	23191790	rs751666555	C	G	60	1	28774	3.47536e-05	486726	ENSG00000104689	transcript	ENST00000221132.7	10	1376	2714	1311	437	468	0	missense_variant	c.1311G>C	p.Glu437Asp	MODERATE	protein_coding
chr8	23191818	rs373461559	A	G	60	1	28774	3.47536e-05	472858	ENSG00000104689	transcript	ENST00000221132.7	10	1348	2714	1283	428	468	0	missense_variant	c.1283T>C	p.Leu428Pro	MODERATE	protein_coding
chr8	23191825	rs1438415244	G	A	60	40	28774	0.00139014	488026	ENSG00000104689	transcript	ENST00000221132.7	10	1341	2714	1276	426	468	0	missense_variant	c.1276C>T	p.His426Tyr	MODERATE	protein_coding
chr8	23191831	rs1445882171	A	T	59.07	40	28774	0.00139014	480449	ENSG00000104689	transcript	ENST00000221132.7	10	1335	2714	1270	424	468	0	missense_variant	c.1270T>A	p.Ser424Thr	MODERATE	protein_coding
chr8	23191842	rs1274131618	C	T	60	38	28774	0.00132064	477652	ENSG00000104689	transcript	ENST00000221132.7	10	1324	2714	1259	420	468	0	missense_variant	c.1259G>A	p.Gly420Glu	MODERATE	protein_coding
chr8	23191847	rs749016937	T	G,*	9.33	1,38	28774	3.47536e-05	504898	ENSG00000104689	transcript	ENST00000221132.7	10	1319	2714	1254	418	468	0	missense_variant	c.1254A>C	p.Lys418Asn	MODERATE	protein_coding
chr8	23191855	rs1186995235	C	A	60	39	28774	0.00135539	492244	ENSG00000104689	transcript	ENST00000221132.7	10	1311	2714	1246	416	468	0	missense_variant	c.1246G>T	p.Val416Phe	MODERATE	protein_coding
chr8	23191882	rs372471885	C	T	60	7	28774	0.000243275	495767	ENSG00000104689	transcript	ENST00000221132.7	10	1284	2714	1219	407	468	0	missense_variant	c.1219G>A	p.Ala407Thr	MODERATE	protein_coding
chr8	23191887	rs761282779	C	T	60	2	28774	6.95072e-05	498060	ENSG00000104689	transcript	ENST00000221132.7	10	1279	2714	1214	405	468	0	missense_variant	c.1214G>A	p.Gly405Glu	MODERATE	protein_coding
chr8	23191918	rs370495260	C	T	60	1	28774	3.47536e-05	505238	ENSG00000104689	transcript	ENST00000221132.7	10	1248	2714	1183	395	468	0	missense_variant	c.1183G>A	p.Asp395Asn	MODERATE	protein_coding
chr8	23191932	rs760773242	G	A	60	3	28774	0.000104261	503391	ENSG00000104689	transcript	ENST00000221132.7	10	1234	2714	1169	390	468	0	missense_variant	c.1169C>T	p.Thr390Met	MODERATE	protein_coding
chr8	23191948		T	C	60	2	28774	6.95072e-05	506257	ENSG00000104689	transcript	ENST00000221132.7	10	1218	2714	1153	385	468	0	missense_variant	c.1153A>G	p.Arg385Gly	MODERATE	protein_coding
chr8	23191966	rs373540814	A	G	60	79	28774	0.00274553	508120	ENSG00000104689	transcript	ENST00000221132.7	10	1200	2714	1135	379	468	0	missense_variant	c.1135T>C	p.Ser379Pro	MODERATE	protein_coding
chr8	23197133	rs140442292	C	A	60	8	28774	0.000278029	474624	ENSG00000104689	transcript	ENST00000221132.7	9	1151	2714	1086	362	468	0	missense_variant&splice_region_variant	c.1086G>T	p.Glu362Asp	MODERATE	protein_coding
chr8	23197194		T	G	60	4	28774	0.000139014	479111	ENSG00000104689	transcript	ENST00000221132.7	9	1090	2714	1025	342	468	0	missense_variant	c.1025A>C	p.Glu342Ala	MODERATE	protein_coding
chr8	23199321	rs140933025	G	A	60	5	28774	0.000173768	480521	ENSG00000104689	transcript	ENST00000221132.7	8	1024	2714	959	320	468	0	missense_variant	c.959C>T	p.Pro320Leu	MODERATE	protein_coding
chr8	23199373	rs568615397	C	T	60	5	28774	0.000173768	477770	ENSG00000104689	transcript	ENST00000221132.7	8	972	2714	907	303	468	0	missense_variant	c.907G>A	p.Ala303Thr	MODERATE	protein_coding
chr8	23199390	rs778944773	T	C	60	1	28774	3.47536e-05	476219	ENSG00000104689	transcript	ENST00000221132.7	8	955	2714	890	297	468	0	missense_variant	c.890A>G	p.Asn297Ser	MODERATE	protein_coding
chr8	23199391	rs17088980	T	G	60	135	28774	0.00469174	476879	ENSG00000104689	transcript	ENST00000221132.7	8	954	2714	889	297	468	0	missense_variant	c.889A>C	p.Asn297His	MODERATE	protein_coding
chr8	23199894	rs935118489	T	G	60	1	28774	3.47536e-05	474091	ENSG00000104689	transcript	ENST00000221132.7	7	888	2714	823	275	468	0	missense_variant	c.823A>C	p.Met275Leu	MODERATE	protein_coding
chr8	23200511	rs148694938	C	T	60	1	28774	3.47536e-05	483821	ENSG00000104689	transcript	ENST00000221132.7	6	858	2714	793	265	468	0	missense_variant	c.793G>A	p.Gly265Ser	MODERATE	protein_coding
chr8	23200587	rs375941892	A	T,G	60	0,1	28774	3.47536e-05	484689	ENSG00000104689	transcript	ENST00000221132.7	6	782	2714	717	239	468	0	missense_variant	c.717T>A	p.Asn239Lys	MODERATE	protein_coding
chr8	23200699	rs779251303	G	A	60	7	28774	0.000243275	466853	ENSG00000104689	transcript	ENST00000221132.7	5	756	2714	691	231	468	0	missense_variant	c.691C>T	p.His231Tyr	MODERATE	protein_coding
chr8	23200707	rs20576	T	G	60	4823	28774	0.167617	447939	ENSG00000104689	transcript	ENST00000221132.7	5	748	2714	683	228	468	0	missense_variant	c.683A>C	p.Glu228Ala	MODERATE	protein_coding
chr8	23200738	rs368869003	C	T	60	3	28774	0.000104261	468202	ENSG00000104689	transcript	ENST00000221132.7	5	717	2714	652	218	468	0	missense_variant	c.652G>A	p.Val218Ile	MODERATE	protein_coding
chr8	23201811	rs20575	C	G	60.12	15706	28774	0.54584	519989	ENSG00000104689	transcript	ENST00000221132.7	4	691	2714	626	209	468	0	missense_variant	c.626G>C	p.Arg209Thr	MODERATE	protein_coding
chr8	23201850	rs150096329	C	T	60.08	4	28774	0.000139014	505510	ENSG00000104689	transcript	ENST00000221132.7	4	652	2714	587	196	468	0	missense_variant	c.587G>A	p.Arg196Gln	MODERATE	protein_coding
chr8	23201851	rs746700261	G	A	59.16	10	28774	0.000347536	505269	ENSG00000104689	transcript	ENST00000221132.7	4	651	2714	586	196	468	0	missense_variant	c.586C>T	p.Arg196Trp	MODERATE	protein_coding
chr8	23201856	rs1206079392	G	C	58.9	9	28774	0.000312782	506703	ENSG00000104689	transcript	ENST00000221132.7	4	646	2714	581	194	468	0	missense_variant	c.581C>G	p.Thr194Ser	MODERATE	protein_coding
chr8	23201866	rs1251467948	T	C	58.62	11	28774	0.00038229	503043	ENSG00000104689	transcript	ENST00000221132.7	4	636	2714	571	191	468	0	missense_variant	c.571A>G	p.Lys191Glu	MODERATE	protein_coding
chr8	23201877	rs1250088732	G	A	58.5	13	28774	0.000451797	500372	ENSG00000104689	transcript	ENST00000221132.7	4	625	2714	560	187	468	0	missense_variant	c.560C>T	p.Ala187Val	MODERATE	protein_coding
chr8	23201887	rs1481649489	T	C	58.23	15	28774	0.000521304	492614	ENSG00000104689	transcript	ENST00000221132.7	4	615	2714	550	184	468	0	missense_variant	c.550A>G	p.Arg184Gly	MODERATE	protein_coding
chr8	23201918	rs1461701679	A	T	58.46	18	28774	0.000625565	478829	ENSG00000104689	transcript	ENST00000221132.7	4	584	2714	519	173	468	0	missense_variant&splice_region_variant	c.519T>A	p.Asp173Glu	MODERATE	protein_coding
chr8	23202698	rs532602797	T	G	60	3	28774	0.000104261	489517	ENSG00000104689	transcript	ENST00000221132.7	3	532	2714	467	156	468	0	missense_variant	c.467A>C	p.Asn156Thr	MODERATE	protein_coding
chr8	23202743	rs17620	T	C	60	15638	28774	0.543477	518204	ENSG00000104689	transcript	ENST00000221132.7	3	487	2714	422	141	468	0	missense_variant	c.422A>G	p.His141Arg	MODERATE	protein_coding
chr8	23202745		T	G	60	1	28774	3.47536e-05	506761	ENSG00000104689	transcript	ENST00000221132.7	3	485	2714	420	140	468	0	missense_variant	c.420A>C	p.Glu140Asp	MODERATE	protein_coding
chr8	23212122	rs200630980	G	A	60	119	28774	0.00413568	499835	ENSG00000104689	transcript	ENST00000221132.7	2	462	2714	397	133	468	0	missense_variant	c.397C>T	p.Pro133Ser	MODERATE	protein_coding
chr8	23212190	rs916154260	G	T	60	1	28774	3.47536e-05	496136	ENSG00000104689	transcript	ENST00000221132.7	2	394	2714	329	110	468	0	missense_variant	c.329C>A	p.Thr110Asn	MODERATE	protein_coding
chr8	23212205	rs11986840	G	C	60	2	28774	6.95072e-05	491294	ENSG00000104689	transcript	ENST00000221132.7	2	379	2714	314	105	468	0	missense_variant	c.314C>G	p.Pro105Arg	MODERATE	protein_coding
chr8	23224775		A	G	60	2	28774	6.95072e-05	397682	ENSG00000104689	transcript	ENST00000221132.7	1	352	2714	287	96	468	0	missense_variant	c.287T>C	p.Val96Ala	MODERATE	protein_coding
chr8	23224856	rs61756236	C	G	60	59	28774	0.00205046	354158	ENSG00000104689	transcript	ENST00000221132.7	1	271	2714	206	69	468	0	missense_variant	c.206G>C	p.Arg69Pro	MODERATE	protein_coding
chr8	23224860	rs201726516	C	A	60	2	28774	6.95072e-05	356083	ENSG00000104689	transcript	ENST00000221132.7	1	267	2714	202	68	468	0	missense_variant	c.202G>T	p.Ala68Ser	MODERATE	protein_coding
chr8	23224964	rs20577	G	A	60	688	28774	0.0239105	408713	ENSG00000104689	transcript	ENST00000221132.7	1	163	2714	98	33	468	0	missense_variant	c.98C>T	p.Thr33Ile	MODERATE	protein_coding
chr8	23225001	rs745529923	C	T	60	1	28774	3.47536e-05	436001	ENSG00000104689	transcript	ENST00000221132.7	1	126	2714	61	21	468	0	missense_variant	c.61G>A	p.Gly21Arg	MODERATE	protein_coding
chr1	159713557	rs200949626	C	T	60	1	28774	3.47536e-05	480035	ENSG00000132693	transcript	ENST00000255030.9	2	747	2015	643	215	224	0	missense_variant	c.643G>A	p.Glu215Lys	MODERATE	protein_coding
chr1	159713614	rs537243926	C	T	60	1	28774	3.47536e-05	476852	ENSG00000132693	transcript	ENST00000255030.9	2	690	2015	586	196	224	0	missense_variant	c.586G>A	p.Gly196Arg	MODERATE	protein_coding
chr1	159713643	rs1279445610	G	A	60	3	28774	0.000104261	479246	ENSG00000132693	transcript	ENST00000255030.9	2	661	2015	557	186	224	0	missense_variant	c.557C>T	p.Pro186Leu	MODERATE	protein_coding
chr1	159713704	rs758607342	C	T	60	2	28774	6.95072e-05	468508	ENSG00000132693	transcript	ENST00000255030.9	2	600	2015	496	166	224	0	missense_variant	c.496G>A	p.Gly166Arg	MODERATE	protein_coding
chr1	159713716	rs754928677	C	A	60	1	28774	3.47536e-05	461338	ENSG00000132693	transcript	ENST00000255030.9	2	588	2015	484	162	224	0	missense_variant	c.484G>T	p.Gly162Trp	MODERATE	protein_coding
chr1	159713719	rs376890049	C	T	60	1	28774	3.47536e-05	458068	ENSG00000132693	transcript	ENST00000255030.9	2	585	2015	481	161	224	0	missense_variant	c.481G>A	p.Gly161Ser	MODERATE	protein_coding
chr1	159713740		C	G	60	1	28774	3.47536e-05	460237	ENSG00000132693	transcript	ENST00000255030.9	2	564	2015	460	154	224	0	missense_variant	c.460G>C	p.Gly154Arg	MODERATE	protein_coding
chr1	159713775		C	T	60	2	28774	6.95072e-05	463681	ENSG00000132693	transcript	ENST00000255030.9	2	529	2015	425	142	224	0	missense_variant	c.425G>A	p.Gly142Glu	MODERATE	protein_coding
chr1	159713802	rs34200896	G	A	60	1	28774	3.47536e-05	467421	ENSG00000132693	transcript	ENST00000255030.9	2	502	2015	398	133	224	0	missense_variant	c.398C>T	p.Pro133Leu	MODERATE	protein_coding
chr1	159713833		C	A	60	1	28774	3.47536e-05	475820	ENSG00000132693	transcript	ENST00000255030.9	2	471	2015	367	123	224	0	missense_variant	c.367G>T	p.Gly123Trp	MODERATE	protein_coding
chr1	159713898	rs753340450	A	G	60	28	28774	0.000973101	474556	ENSG00000132693	transcript	ENST00000255030.9	2	406	2015	302	101	224	0	missense_variant	c.302T>C	p.Leu101Ser	MODERATE	protein_coding
chr1	159713998	rs1471681627	T	C	60	1	28774	3.47536e-05	478611	ENSG00000132693	transcript	ENST00000255030.9	2	306	2015	202	68	224	0	missense_variant	c.202A>G	p.Ser68Gly	MODERATE	protein_coding
chr1	159714007	rs377351051	G	A	60	1	28774	3.47536e-05	474021	ENSG00000132693	transcript	ENST00000255030.9	2	297	2015	193	65	224	0	missense_variant	c.193C>T	p.Arg65Cys	MODERATE	protein_coding
chr1	159714012	rs145295141	G	A	60	1	28774	3.47536e-05	476953	ENSG00000132693	transcript	ENST00000255030.9	2	292	2015	188	63	224	0	missense_variant	c.188C>T	p.Ser63Leu	MODERATE	protein_coding
chr1	159714066	rs116776267	G	A	60	4	28774	0.000139014	474778	ENSG00000132693	transcript	ENST00000255030.9	2	238	2015	134	45	224	0	missense_variant	c.134C>T	p.Thr45Met	MODERATE	protein_coding
chr1	159714082	rs567820071	G	A	60	5	28774	0.000173768	477922	ENSG00000132693	transcript	ENST00000255030.9	2	222	2015	118	40	224	0	missense_variant	c.118C>T	p.Leu40Phe	MODERATE	protein_coding
chr1	159714106	rs148534477	C	T	60	16	28774	0.000556058	470861	ENSG00000132693	transcript	ENST00000255030.9	2	198	2015	94	32	224	0	missense_variant	c.94G>A	p.Glu32Lys	MODERATE	protein_coding
chr1	159714449	rs867726017	G	A	60	40	28774	0.00139014	485075	ENSG00000132693	transcript	ENST00000255030.9	1	141	2015	37	13	224	0	missense_variant	c.37C>T	p.Leu13Phe	MODERATE	protein_coding
chr18	12788119	rs183599904	C	T	60	3	28774	0.000104261	514997	ENSG00000175354	transcript	ENST00000585666.5	4	419	812	418	140	150	0	missense_variant	c.418G>A	p.Ala140Thr	MODERATE	protein_coding
chr18	12793537		T	G	55.71	1	28774	3.47536e-05	514961	ENSG00000175354	transcript	ENST00000591901.5	3	324	743	322	108	111	0	missense_variant	c.322A>C	p.Lys108Gln	MODERATE	protein_coding
chr18	12793567		G	A	60	31	28774	0.00107736	514650	ENSG00000175354	transcript	ENST00000591901.5	3	294	743	292	98	111	0	missense_variant	c.292C>T	p.His98Tyr	MODERATE	protein_coding
chr18	12794322	rs773354544	C	T	60	1	28774	3.47536e-05	503748	ENSG00000175354	transcript	ENST00000309660.9	9	1298	3467	1204	402	415	0	missense_variant	c.1204G>A	p.Ala402Thr	MODERATE	protein_coding
chr18	12794349		C	G	60	10	28774	0.000347536	508420	ENSG00000175354	transcript	ENST00000309660.9	9	1271	3467	1177	393	415	0	missense_variant	c.1177G>C	p.Gly393Arg	MODERATE	protein_coding
chr18	12794396	rs753694114	C	A	60	2	28774	6.95072e-05	498285	ENSG00000175354	transcript	ENST00000309660.9	9	1224	3467	1130	377	415	0	missense_variant	c.1130G>T	p.Arg377Leu	MODERATE	protein_coding
chr18	12794415	rs536642089	T	C	60	3	28774	0.000104261	499106	ENSG00000175354	transcript	ENST00000309660.9	9	1205	3467	1111	371	415	0	missense_variant	c.1111A>G	p.Arg371Gly	MODERATE	protein_coding
chr18	12794433	rs144276145	C	T	60	1	28774	3.47536e-05	498184	ENSG00000175354	transcript	ENST00000309660.9	9	1187	3467	1093	365	415	0	missense_variant	c.1093G>A	p.Val365Met	MODERATE	protein_coding
chr18	12801983	rs764843165	C	T	60	5	28774	0.000173768	509793	ENSG00000175354	transcript	ENST00000309660.9	8	1121	3467	1027	343	415	0	missense_variant	c.1027G>A	p.Glu343Lys	MODERATE	protein_coding
chr18	12801998	rs148776205	G	C	60	3	28774	0.000104261	507406	ENSG00000175354	transcript	ENST00000309660.9	8	1106	3467	1012	338	415	0	missense_variant	c.1012C>G	p.Gln338Glu	MODERATE	protein_coding
chr18	12802022	rs750518471	A	T,G	60	7,2	28774	#VALUE!	503287	ENSG00000175354	transcript	ENST00000309660.9	8	1082	3467	988	330	415	0	missense_variant	c.988T>C	p.Cys330Arg	MODERATE	protein_coding
chr18	12802024	rs370657302	C	T,A	60	1,3	28774	#VALUE!	501905	ENSG00000175354	transcript	ENST00000309660.9	8	1080	3467	986	329	415	0	missense_variant	c.986G>T	p.Arg329Leu	MODERATE	protein_coding
chr18	12802057	rs1281520282	A	T	60	1	28774	3.47536e-05	513168	ENSG00000175354	transcript	ENST00000309660.9	8	1047	3467	953	318	415	0	missense_variant	c.953T>A	p.Ile318Lys	MODERATE	protein_coding
chr18	12802069	rs745424901	T	C	60	4	28774	0.000139014	512014	ENSG00000175354	transcript	ENST00000309660.9	8	1035	3467	941	314	415	0	missense_variant	c.941A>G	p.Asn314Ser	MODERATE	protein_coding
chr18	12802117	rs764406914	G	C	59.41	1	29334	3.40901e-05	506368	ENSG00000175354	transcript	ENST00000309660.9	8	987	3467	893	298	415	0	missense_variant	c.893C>G	p.Ser298Cys	MODERATE	protein_coding
chr18	12814211	rs748912257	T	C	60	56	28774	0.0019462	507865	ENSG00000175354	transcript	ENST00000309660.9	7	944	3467	850	284	415	0	missense_variant	c.850A>G	p.Ser284Gly	MODERATE	protein_coding
chr18	12814277		G	C	60	1	29334	3.40901e-05	505079	ENSG00000175354	transcript	ENST00000309660.9	7	878	3467	784	262	415	0	missense_variant	c.784C>G	p.Pro262Ala	MODERATE	protein_coding
chr18	12814322	rs61731982	C	T	60	18	28774	0.000625565	510561	ENSG00000175354	transcript	ENST00000309660.9	7	833	3467	739	247	415	0	missense_variant	c.739G>A	p.Val247Met	MODERATE	protein_coding
chr18	12814331	rs142941831	T	C	60	16	28774	0.000556058	510450	ENSG00000175354	transcript	ENST00000309660.9	7	824	3467	730	244	415	0	missense_variant	c.730A>G	p.Ile244Val	MODERATE	protein_coding
chr18	12814342		T	A	60	3	28774	0.000104261	509955	ENSG00000175354	transcript	ENST00000309660.9	7	813	3467	719	240	415	0	missense_variant	c.719A>T	p.Asp240Val	MODERATE	protein_coding
chr18	12814343	rs779521258	C	A	60	3	28774	0.000104261	510031	ENSG00000175354	transcript	ENST00000309660.9	7	812	3467	718	240	415	0	missense_variant	c.718G>T	p.Asp240Tyr	MODERATE	protein_coding
chr18	12814351		T	G	60	1	28774	3.47536e-05	511569	ENSG00000175354	transcript	ENST00000309660.9	7	804	3467	710	237	415	0	missense_variant	c.710A>C	p.Glu237Ala	MODERATE	protein_coding
chr18	12817161	rs77573141	C	T	60	71	28774	0.00246751	498110	ENSG00000175354	transcript	ENST00000309660.9	6	794	3467	700	234	415	0	missense_variant	c.700G>A	p.Val234Ile	MODERATE	protein_coding
chr18	12817349	rs78174797	G	T,C	59.99	231,2	28774	#VALUE!	499194	ENSG00000175354	transcript	ENST00000309660.9	6	606	3467	512	171	415	0	missense_variant	c.512C>G	p.Thr171Arg	MODERATE	protein_coding
chr18	12817361		C	T	60	3	28774	0.000104261	500261	ENSG00000175354	transcript	ENST00000309660.9	6	594	3467	500	167	415	0	missense_variant	c.500G>A	p.Gly167Asp	MODERATE	protein_coding
chr18	12819238	rs941569231	C	A	60	5	28774	0.000173768	493615	ENSG00000175354	transcript	ENST00000591115.5	6	613	1648	540	180	410	0	missense_variant	c.540G>T	p.Met180Ile	MODERATE	protein_coding
chr18	12825890	rs1400124644	T	C	60	5	28774	0.000173768	511648	ENSG00000175354	transcript	ENST00000309660.9	5	509	3467	415	139	415	0	missense_variant	c.415A>G	p.Thr139Ala	MODERATE	protein_coding
chr18	12825899	rs142645165	A	G	59.93	11	28774	0.00038229	511188	ENSG00000175354	transcript	ENST00000309660.9	5	500	3467	406	136	415	0	missense_variant	c.406T>C	p.Phe136Leu	MODERATE	protein_coding
chr18	12831012	rs768576389	G	C	59.95	4	28774	0.000139014	509579	ENSG00000175354	transcript	ENST00000309660.9	4	385	3467	291	97	415	0	missense_variant	c.291C>G	p.Phe97Leu	MODERATE	protein_coding
chr18	12831032		G	C	60	2	28774	6.95072e-05	504855	ENSG00000175354	transcript	ENST00000309660.9	4	365	3467	271	91	415	0	missense_variant	c.271C>G	p.Pro91Ala	MODERATE	protein_coding
chr18	12836808	rs74163638	T	C	60	40	28774	0.00139014	508795	ENSG00000175354	transcript	ENST00000309660.9	3	338	3467	244	82	415	0	missense_variant	c.244A>G	p.Ser82Gly	MODERATE	protein_coding
chr18	12836826		T	C	60	1	28774	3.47536e-05	510315	ENSG00000175354	transcript	ENST00000309660.9	3	320	3467	226	76	415	0	missense_variant	c.226A>G	p.Ile76Val	MODERATE	protein_coding
chr18	12836869		C	A	59.71	2	28774	6.95072e-05	513259	ENSG00000175354	transcript	ENST00000591305.5	2	173	876	92	31	42	0	missense_variant	c.92G>T	p.Cys31Phe	MODERATE	nonsense_mediated_decay
chr18	12884083	rs562857102	G	T	60	1	28774	3.47536e-05	361219	ENSG00000175354	transcript	ENST00000309660.9	1	153	3467	59	20	415	0	missense_variant	c.59C>A	p.Pro20Gln	MODERATE	protein_coding
chr18	12884084	rs1361746465	G	A	60	14	28774	0.00048655	362390	ENSG00000175354	transcript	ENST00000309660.9	1	152	3467	58	20	415	0	missense_variant	c.58C>T	p.Pro20Ser	MODERATE	protein_coding
chr18	12884092	rs1272652429	C	T	59.72	5	29334	0.000170451	360397	ENSG00000175354	transcript	ENST00000309660.9	1	144	3467	50	17	415	0	missense_variant	c.50G>A	p.Arg17His	MODERATE	protein_coding
chr18	12884137	rs771614274	G	T	59.11	2	28774	6.95072e-05	374347	ENSG00000175354	transcript	ENST00000309660.9	1	99	3467	5	2	415	0	missense_variant	c.5C>A	p.Pro2His	MODERATE	protein_coding
chr8	11543250	rs147022480	C	T	60	1	28774	3.47536e-05	464790	ENSG00000136573	transcript	ENST00000259089.8	2	618	2606	26	9	505	0	missense_variant	c.26C>T	p.Pro9Leu	MODERATE	protein_coding
chr8	11543270		A	C	60	4	28774	0.000139014	473989	ENSG00000136573	transcript	ENST00000259089.8	2	638	2606	46	16	505	0	missense_variant	c.46A>C	p.Lys16Gln	MODERATE	protein_coding
chr8	11543279		G	C	60	2	28774	6.95072e-05	474859	ENSG00000136573	transcript	ENST00000259089.8	2	647	2606	55	19	505	0	missense_variant	c.55G>C	p.Asp19His	MODERATE	protein_coding
chr8	11543300		C	A	60	1	28774	3.47536e-05	475148	ENSG00000136573	transcript	ENST00000259089.8	2	668	2606	76	26	505	0	missense_variant	c.76C>A	p.Leu26Met	MODERATE	protein_coding
chr8	11543311		C	G	60	3	28774	0.000104261	475108	ENSG00000136573	transcript	ENST00000259089.8	2	679	2606	87	29	505	0	missense_variant	c.87C>G	p.Ser29Arg	MODERATE	protein_coding
chr8	11543320		C	G	60	1	28774	3.47536e-05	481645	ENSG00000136573	transcript	ENST00000259089.8	2	688	2606	96	32	505	0	missense_variant	c.96C>G	p.Asp32Glu	MODERATE	protein_coding
chr8	11543327	rs76085840	G	A	60	1	28774	3.47536e-05	477072	ENSG00000136573	transcript	ENST00000259089.8	2	695	2606	103	35	505	0	missense_variant	c.103G>A	p.Ala35Thr	MODERATE	protein_coding
chr8	11543340	rs142352008	C	T	60	73	28774	0.00253701	478429	ENSG00000136573	transcript	ENST00000259089.8	2	708	2606	116	39	505	0	missense_variant	c.116C>T	p.Pro39Leu	MODERATE	protein_coding
chr8	11546085	rs377676972	G	A	60	1	28774	3.47536e-05	491334	ENSG00000136573	transcript	ENST00000259089.8	3	749	2606	157	53	505	0	missense_variant	c.157G>A	p.Asp53Asn	MODERATE	protein_coding
chr8	11548033	rs146083915	C	G	60	167	28774	0.00580385	439587	ENSG00000136573	transcript	ENST00000259089.8	4	769	2606	177	59	505	0	missense_variant&splice_region_variant	c.177C>G	p.Asp59Glu	MODERATE	protein_coding
chr8	11548043	rs138972988	G	A	60	24	28774	0.000834086	434824	ENSG00000136573	transcript	ENST00000259089.8	4	779	2606	187	63	505	0	missense_variant	c.187G>A	p.Val63Met	MODERATE	protein_coding
chr8	11548050	rs755867255	C	T	60	1	28774	3.47536e-05	431342	ENSG00000136573	transcript	ENST00000259089.8	4	786	2606	194	65	505	0	missense_variant	c.194C>T	p.Ala65Val	MODERATE	protein_coding
chr8	11548067	rs55758736	G	A	60	1395	28774	0.0484813	421882	ENSG00000136573	transcript	ENST00000259089.8	4	803	2606	211	71	505	0	missense_variant	c.211G>A	p.Ala71Thr	MODERATE	protein_coding
chr8	11548079	rs149393791	C	G,T	60	327,2	28774	#VALUE!	417724	ENSG00000136573	transcript	ENST00000259089.8	4	815	2606	223	75	505	0	missense_variant	c.223C>G	p.Arg75Gly	MODERATE	protein_coding
chr8	11549083	rs775226143	G	A	60	6	28774	0.000208522	493975	ENSG00000136573	transcript	ENST00000259089.8	5	921	2606	329	110	505	0	missense_variant	c.329G>A	p.Ser110Asn	MODERATE	protein_coding
chr8	11549089	rs115068920	T	C	60	38	28774	0.00132064	493847	ENSG00000136573	transcript	ENST00000259089.8	5	927	2606	335	112	505	0	missense_variant	c.335T>C	p.Phe112Ser	MODERATE	protein_coding
chr8	11549092	rs766934515	T	G	60	5	28774	0.000173768	490483	ENSG00000136573	transcript	ENST00000259089.8	5	930	2606	338	113	505	0	missense_variant	c.338T>G	p.Val113Gly	MODERATE	protein_coding
chr8	11549098	rs367628135	G	A	60	16	28774	0.000556058	488746	ENSG00000136573	transcript	ENST00000259089.8	5	936	2606	344	115	505	0	missense_variant	c.344G>A	p.Arg115Gln	MODERATE	protein_coding
chr8	11550159		G	T	60	1	28774	3.47536e-05	483987	ENSG00000136573	transcript	ENST00000259089.8	6	961	2606	369	123	505	0	missense_variant&splice_region_variant	c.369G>T	p.Arg123Ser	MODERATE	protein_coding
chr8	11550181	rs73663163	C	A,T	60	29,2	28774	#VALUE!	481975	ENSG00000136573	transcript	ENST00000259089.8	6	983	2606	391	131	505	0	missense_variant	c.391C>T	p.Arg131Trp	MODERATE	protein_coding
chr8	11554778		C	G	60	2	28774	6.95072e-05	483788	ENSG00000136573	transcript	ENST00000259089.8	7	1100	2606	508	170	505	0	missense_variant	c.508C>G	p.Gln170Glu	MODERATE	protein_coding
chr8	11554780	rs747312270	G	C	60	9	28774	0.000312782	482566	ENSG00000136573	transcript	ENST00000259089.8	7	1102	2606	510	170	505	0	missense_variant	c.510G>C	p.Gln170His	MODERATE	protein_coding
chr8	11554781	rs530732957	G	A	60	1	28774	3.47536e-05	481350	ENSG00000136573	transcript	ENST00000259089.8	7	1103	2606	511	171	505	0	missense_variant	c.511G>A	p.Gly171Arg	MODERATE	protein_coding
chr8	11554800	rs775313404	A	G	60	1	28774	3.47536e-05	480042	ENSG00000136573	transcript	ENST00000259089.8	7	1122	2606	530	177	505	0	missense_variant	c.530A>G	p.Tyr177Cys	MODERATE	protein_coding
chr8	11554844	rs141947199	C	G,T	59.93	5,1	28774	#VALUE!	459586	ENSG00000136573	transcript	ENST00000259089.8	7	1166	2606	574	192	505	0	missense_variant	c.574C>G	p.Arg192Gly	MODERATE	protein_coding
chr8	11554845	rs761710037	G	A	60	5	28774	0.000173768	460502	ENSG00000136573	transcript	ENST00000259089.8	7	1167	2606	575	192	505	0	missense_variant	c.575G>A	p.Arg192Gln	MODERATE	protein_coding
chr8	11554860	rs150630845	C	T	60	2	28774	6.95072e-05	458610	ENSG00000136573	transcript	ENST00000259089.8	7	1182	2606	590	197	505	0	missense_variant	c.590C>T	p.Ser197Leu	MODERATE	protein_coding
chr8	11554887	rs550720173	C	G	60	14	28774	0.00048655	466864	ENSG00000136573	transcript	ENST00000259089.8	7	1209	2606	617	206	505	0	missense_variant&splice_region_variant	c.617C>G	p.Ser206Cys	MODERATE	protein_coding
chr8	11555373		G	C	60	1	28774	3.47536e-05	454010	ENSG00000136573	transcript	ENST00000259089.8	8	1253	2606	661	221	505	0	missense_variant	c.661G>C	p.Val221Leu	MODERATE	protein_coding
chr8	11555386	rs144592409	C	A,T	60	46,1	28774	#VALUE!	459945	ENSG00000136573	transcript	ENST00000259089.8	8	1266	2606	674	225	505	0	missense_variant	c.674C>A	p.Pro225Gln	MODERATE	protein_coding
chr8	11555421	rs781177993	C	T	60	3	28774	0.000104261	472365	ENSG00000136573	transcript	ENST00000259089.8	8	1301	2606	709	237	505	0	missense_variant	c.709C>T	p.Pro237Ser	MODERATE	protein_coding
chr8	11555425	rs141865425	G	A	60	14	28774	0.00048655	471341	ENSG00000136573	transcript	ENST00000259089.8	8	1305	2606	713	238	505	0	missense_variant	c.713G>A	p.Arg238Gln	MODERATE	protein_coding
chr8	11555454	rs763307492	G	C,A	60	6,1	28774	#VALUE!	475645	ENSG00000136573	transcript	ENST00000259089.8	8	1334	2606	742	248	505	0	missense_variant	c.742G>A	p.Gly248Arg	MODERATE	protein_coding
chr8	11555472	rs200515443	G	A	59.93	3	28774	0.000104261	473447	ENSG00000136573	transcript	ENST00000259089.8	8	1352	2606	760	254	505	0	missense_variant	c.760G>A	p.Glu254Lys	MODERATE	protein_coding
chr8	11556676		T	G	60	3	28774	0.000104261	485848	ENSG00000136573	transcript	ENST00000259089.8	9	1383	2606	791	264	505	0	missense_variant	c.791T>G	p.Met264Arg	MODERATE	protein_coding
chr8	11556687		A	G	60	4	28774	0.000139014	484067	ENSG00000136573	transcript	ENST00000259089.8	9	1394	2606	802	268	505	0	missense_variant	c.802A>G	p.Ile268Val	MODERATE	protein_coding
chr8	11556694	rs368427116	C	T	60	5	28774	0.000173768	481861	ENSG00000136573	transcript	ENST00000259089.8	9	1401	2606	809	270	505	0	missense_variant	c.809C>T	p.Thr270Met	MODERATE	protein_coding
chr8	11556718	rs772402353	C	T	60	3	28774	0.000104261	488148	ENSG00000136573	transcript	ENST00000259089.8	9	1425	2606	833	278	505	0	missense_variant	c.833C>T	p.Pro278Leu	MODERATE	protein_coding
chr8	11556744	rs1042687	G	A	60	6	28774	0.000208522	488859	ENSG00000136573	transcript	ENST00000259089.8	9	1451	2606	859	287	505	0	missense_variant	c.859G>A	p.Val287Met	MODERATE	protein_coding
chr8	11556765	rs201698258	G	A	60	1	28774	3.47536e-05	480762	ENSG00000136573	transcript	ENST00000259089.8	9	1472	2606	880	294	505	0	missense_variant	c.880G>A	p.Glu294Lys	MODERATE	protein_coding
chr8	11557974		A	G	60	3	28774	0.000104261	494916	ENSG00000136573	transcript	ENST00000259089.8	10	1557	2606	965	322	505	0	missense_variant	c.965A>G	p.Asp322Gly	MODERATE	protein_coding
chr8	11557983	rs77401687	A	C	60	50	28774	0.00173768	495803	ENSG00000136573	transcript	ENST00000259089.8	10	1566	2606	974	325	505	0	missense_variant	c.974A>C	p.Lys325Thr	MODERATE	protein_coding
chr8	11558022	rs774876545	T	C	60	3	28774	0.000104261	502988	ENSG00000136573	transcript	ENST00000259089.8	10	1605	2606	1013	338	505	0	missense_variant	c.1013T>C	p.Ile338Thr	MODERATE	protein_coding
chr8	11558030	rs567720261	T	G	60	22	28774	0.000764579	502720	ENSG00000136573	transcript	ENST00000259089.8	10	1613	2606	1021	341	505	0	missense_variant	c.1021T>G	p.Ser341Ala	MODERATE	protein_coding
chr8	11561329	rs199696853	C	T	60	106	28774	0.00368388	478659	ENSG00000136573	transcript	ENST00000259089.8	11	1649	2606	1057	353	505	0	missense_variant	c.1057C>T	p.Arg353Cys	MODERATE	protein_coding
chr8	11561330	rs149605952	G	A	60	1	28774	3.47536e-05	479189	ENSG00000136573	transcript	ENST00000259089.8	11	1650	2606	1058	353	505	0	missense_variant	c.1058G>A	p.Arg353His	MODERATE	protein_coding
chr8	11561338		T	C	60	3	28774	0.000104261	481097	ENSG00000136573	transcript	ENST00000259089.8	11	1658	2606	1066	356	505	0	missense_variant	c.1066T>C	p.Ser356Pro	MODERATE	protein_coding
chr8	11561347	rs146505280	C	T	60	3	28774	0.000104261	474798	ENSG00000136573	transcript	ENST00000259089.8	11	1667	2606	1075	359	505	0	missense_variant	c.1075C>T	p.Arg359Cys	MODERATE	protein_coding
chr8	11561410		G	A	60	5	28774	0.000173768	485772	ENSG00000136573	transcript	ENST00000259089.8	11	1730	2606	1138	380	505	0	missense_variant	c.1138G>A	p.Gly380Ser	MODERATE	protein_coding
chr8	11561431		A	G	60	1	28774	3.47536e-05	490276	ENSG00000136573	transcript	ENST00000259089.8	11	1751	2606	1159	387	505	0	missense_variant	c.1159A>G	p.Ser387Gly	MODERATE	protein_coding
chr8	11563009	rs558022818	C	T	60	1	28774	3.47536e-05	482795	ENSG00000136573	transcript	ENST00000259089.8	12	1803	2606	1211	404	505	0	missense_variant	c.1211C>T	p.Pro404Leu	MODERATE	protein_coding
chr8	11563049	rs772407720	C	A,T	59.95	23,6	28774	#VALUE!	487647	ENSG00000136573	transcript	ENST00000259089.8	12	1843	2606	1251	417	505	0	missense_variant	c.1251C>A	p.Asp417Glu	MODERATE	protein_coding
chr8	11563933		T	C	60	2	28774	6.95072e-05	463212	ENSG00000136573	transcript	ENST00000259089.8	13	1935	2606	1343	448	505	0	missense_variant	c.1343T>C	p.Leu448Pro	MODERATE	protein_coding
chr8	11563939	rs202162624	G	A	60	326	28774	0.0113297	456413	ENSG00000136573	transcript	ENST00000259089.8	13	1941	2606	1349	450	505	0	missense_variant	c.1349G>A	p.Arg450His	MODERATE	protein_coding
chr8	11564073		A	G	60	1	28774	3.47536e-05	491156	ENSG00000136573	transcript	ENST00000259089.8	13	2075	2606	1483	495	505	0	missense_variant	c.1483A>G	p.Thr495Ala	MODERATE	protein_coding
chr6	106186548	rs757158272	T	C	60	1	28774	3.47536e-05	511554	ENSG00000057663	transcript	ENST00000343245.7	8	1020	3092	820	274	275	0	missense_variant	c.820A>G	p.Thr274Ala	MODERATE	protein_coding
chr6	106201984	rs763708645	T	C	60	1	29334	3.40901e-05	506627	ENSG00000057663	transcript	ENST00000343245.7	7	879	3092	679	227	275	0	missense_variant	c.679A>G	p.Ile227Val	MODERATE	protein_coding
chr6	106086591		C	T	60.09	2	28774	6.95072e-05	483736	ENSG00000057657	transcript	ENST00000369096.8	1	272	5164	38	13	825	0	missense_variant	c.38C>T	p.Thr13Ile	MODERATE	protein_coding
chr6	106088260	rs1057272820	G	C	60	6	28774	0.000208522	453755	ENSG00000057657	transcript	ENST00000369096.8	2	336	5164	102	34	825	0	missense_variant	c.102G>C	p.Lys34Asn	MODERATE	protein_coding
chr6	106088313	rs553795179	C	A	60	5	28774	0.000173768	466798	ENSG00000057657	transcript	ENST00000369096.8	2	389	5164	155	52	825	0	missense_variant	c.155C>A	p.Ala52Asp	MODERATE	protein_coding
chr6	106088378	rs2185379	G	A	60	1491	28774	0.0518176	466251	ENSG00000057657	transcript	ENST00000369096.8	2	454	5164	220	74	825	0	missense_variant	c.220G>A	p.Gly74Ser	MODERATE	protein_coding
chr6	106088388	rs147363823	T	C	60	4	28774	0.000139014	469985	ENSG00000057657	transcript	ENST00000369096.8	2	464	5164	230	77	825	0	missense_variant	c.230T>C	p.Val77Ala	MODERATE	protein_coding
chr6	106095615		G	A	60	1	28774	3.47536e-05	520144	ENSG00000057657	transcript	ENST00000369096.8	3	526	5164	292	98	825	0	missense_variant&splice_region_variant	c.292G>A	p.Val98Ile	MODERATE	protein_coding
chr6	106095674	rs139534654	A	G	60	1	28774	3.47536e-05	528899	ENSG00000057657	transcript	ENST00000369096.8	3	585	5164	351	117	825	0	missense_variant	c.351A>G	p.Ile117Met	MODERATE	protein_coding
chr6	106098680		G	C	60	2	28774	6.95072e-05	502857	ENSG00000057657	transcript	ENST00000450060.5	1	75	583	7	3	170	0	missense_variant	c.7G>C	p.Gly3Arg	MODERATE	protein_coding
chr6	106099450	rs151324489	A	G	60	205	28774	0.00712449	505047	ENSG00000057657	transcript	ENST00000369096.8	4	796	5164	562	188	825	0	missense_variant	c.562A>G	p.Lys188Glu	MODERATE	protein_coding
chr6	106099497	rs811925	C	G	60	3944	28774	0.137068	506034	ENSG00000057657	transcript	ENST00000369096.8	4	843	5164	609	203	825	0	missense_variant	c.609C>G	p.Asp203Glu	MODERATE	protein_coding
chr6	106099515		C	G	60	1	28774	3.47536e-05	495332	ENSG00000057657	transcript	ENST00000369096.8	4	861	5164	627	209	825	0	missense_variant	c.627C>G	p.His209Gln	MODERATE	protein_coding
chr6	106099540		A	T	60	1	28774	3.47536e-05	496408	ENSG00000057657	transcript	ENST00000369096.8	4	886	5164	652	218	825	0	missense_variant	c.652A>T	p.Met218Leu	MODERATE	protein_coding
chr6	106104936	rs779670956	A	G	60	6	28774	0.000208522	469097	ENSG00000057657	transcript	ENST00000369096.8	5	1010	5164	776	259	825	0	missense_variant	c.776A>G	p.Asn259Ser	MODERATE	protein_coding
chr6	106104956	rs1300040569	C	T	60	3	28774	0.000104261	464903	ENSG00000057657	transcript	ENST00000369096.8	5	1030	5164	796	266	825	0	missense_variant	c.796C>T	p.Leu266Phe	MODERATE	protein_coding
chr6	106104971	rs149024185	A	G	60	13	28774	0.000451797	469517	ENSG00000057657	transcript	ENST00000369096.8	5	1045	5164	811	271	825	0	missense_variant	c.811A>G	p.Ile271Val	MODERATE	protein_coding
chr6	106105005	rs1358048286	A	G	60	1	28774	3.47536e-05	457743	ENSG00000057657	transcript	ENST00000369096.8	5	1079	5164	845	282	825	0	missense_variant	c.845A>G	p.Asp282Gly	MODERATE	protein_coding
chr6	106105017	rs17066588	G	C	60	627	28774	0.0217905	449212	ENSG00000057657	transcript	ENST00000369096.8	5	1091	5164	857	286	825	0	missense_variant	c.857G>C	p.Arg286Pro	MODERATE	protein_coding
chr6	106105028	rs775868156	G	A	60	2	28774	6.95072e-05	448467	ENSG00000057657	transcript	ENST00000369096.8	5	1102	5164	868	290	825	0	missense_variant	c.868G>A	p.Glu290Lys	MODERATE	protein_coding
chr6	106105047	rs1214061937	G	A	60	2	28774	6.95072e-05	445593	ENSG00000057657	transcript	ENST00000369096.8	5	1121	5164	887	296	825	0	missense_variant	c.887G>A	p.Arg296Gln	MODERATE	protein_coding
chr6	106105180	rs762607868	A	C	60	1	28774	3.47536e-05	447310	ENSG00000057657	transcript	ENST00000369096.8	5	1254	5164	1020	340	825	0	missense_variant	c.1020A>C	p.Arg340Ser	MODERATE	protein_coding
chr6	106105221	rs143040512	G	A	60	641	28774	0.0222771	439594	ENSG00000057657	transcript	ENST00000369096.8	5	1295	5164	1061	354	825	0	missense_variant	c.1061G>A	p.Ser354Asn	MODERATE	protein_coding
chr6	106105260	rs372820369	C	T	60	1	28774	3.47536e-05	431772	ENSG00000057657	transcript	ENST00000369096.8	5	1334	5164	1100	367	825	0	missense_variant	c.1100C>T	p.Ser367Phe	MODERATE	protein_coding
chr6	106105271		C	T	60	4	28774	0.000139014	430710	ENSG00000057657	transcript	ENST00000369096.8	5	1345	5164	1111	371	825	0	missense_variant	c.1111C>T	p.Arg371Trp	MODERATE	protein_coding
chr6	106105301	rs78927371	T	C	60	62	28774	0.00215472	439610	ENSG00000057657	transcript	ENST00000369096.8	5	1375	5164	1141	381	825	0	missense_variant	c.1141T>C	p.Tyr381His	MODERATE	protein_coding
chr6	106105382	rs144524449	G	C	60	124	28774	0.00430945	452530	ENSG00000057657	transcript	ENST00000369096.8	5	1456	5164	1222	408	825	0	missense_variant	c.1222G>C	p.Ala408Pro	MODERATE	protein_coding
chr6	106105428		A	G	60	20	28774	0.000695072	463886	ENSG00000057657	transcript	ENST00000369096.8	5	1502	5164	1268	423	825	0	missense_variant	c.1268A>G	p.Asn423Ser	MODERATE	protein_coding
chr6	106105439	rs146539196	G	A	60	1	28774	3.47536e-05	449975	ENSG00000057657	transcript	ENST00000369096.8	5	1513	5164	1279	427	825	0	missense_variant	c.1279G>A	p.Ala427Thr	MODERATE	protein_coding
chr6	106105453		G	A	60	1	28774	3.47536e-05	455007	ENSG00000057657	transcript	ENST00000369096.8	5	1527	5164	1293	431	825	0	missense_variant	c.1293G>A	p.Met431Ile	MODERATE	protein_coding
chr6	106105470		T	G	60	1	28774	3.47536e-05	450392	ENSG00000057657	transcript	ENST00000369096.8	5	1544	5164	1310	437	825	0	missense_variant	c.1310T>G	p.Phe437Cys	MODERATE	protein_coding
chr6	106105508	rs141465160	C	T	60	16	28774	0.000556058	447859	ENSG00000057657	transcript	ENST00000369096.8	5	1582	5164	1348	450	825	0	missense_variant	c.1348C>T	p.Leu450Phe	MODERATE	protein_coding
chr6	106105524	rs868421988	G	A	60	15	28774	0.000521304	442677	ENSG00000057657	transcript	ENST00000369096.8	5	1598	5164	1364	455	825	0	missense_variant	c.1364G>A	p.Ser455Asn	MODERATE	protein_coding
chr6	106105556	rs773182204	C	T	60	2	28774	6.95072e-05	444337	ENSG00000057657	transcript	ENST00000369096.8	5	1630	5164	1396	466	825	0	missense_variant	c.1396C>T	p.Leu466Phe	MODERATE	protein_coding
chr6	106105602	rs755941445	C	T	60	3	28774	0.000104261	437862	ENSG00000057657	transcript	ENST00000369096.8	5	1676	5164	1442	481	825	0	missense_variant	c.1442C>T	p.Pro481Leu	MODERATE	protein_coding
chr6	106105731	rs78308602	C	G	60	13	28774	0.000451797	467198	ENSG00000057657	transcript	ENST00000369096.8	5	1805	5164	1571	524	825	0	missense_variant	c.1571C>G	p.Thr524Arg	MODERATE	protein_coding
chr6	106105793	rs1261004652	G	A	60	2	28774	6.95072e-05	475284	ENSG00000057657	transcript	ENST00000369096.8	5	1867	5164	1633	545	825	0	missense_variant	c.1633G>A	p.Glu545Lys	MODERATE	protein_coding
chr6	106106417		C	G	60	1	28774	3.47536e-05	488130	ENSG00000057657	transcript	ENST00000369096.8	6	2054	5164	1820	607	825	0	missense_variant	c.1820C>G	p.Thr607Ser	MODERATE	protein_coding
chr6	106107118	rs990114374	G	T	60	22	28774	0.000764579	475798	ENSG00000057657	transcript	ENST00000369096.8	7	2344	5164	2110	704	825	0	missense_variant	c.2110G>T	p.Val704Phe	MODERATE	protein_coding
chr6	106107139	rs373847038	G	A	60	9	28774	0.000312782	470802	ENSG00000057657	transcript	ENST00000369096.8	7	2365	5164	2131	711	825	0	missense_variant	c.2131G>A	p.Ala711Thr	MODERATE	protein_coding
chr6	106107149	rs367573477	C	T	60	2	28774	6.95072e-05	473422	ENSG00000057657	transcript	ENST00000369096.8	7	2375	5164	2141	714	825	0	missense_variant	c.2141C>T	p.Pro714Leu	MODERATE	protein_coding
chr6	106107235	rs141223053	G	A	60	6	28774	0.000208522	483650	ENSG00000057657	transcript	ENST00000369096.8	7	2461	5164	2227	743	825	0	missense_variant	c.2227G>A	p.Glu743Lys	MODERATE	protein_coding
chr6	106107241	rs139718143	G	A	60	4	28774	0.000139014	484390	ENSG00000057657	transcript	ENST00000369096.8	7	2467	5164	2233	745	825	0	missense_variant	c.2233G>A	p.Val745Met	MODERATE	protein_coding
chr6	106107292	rs747743863	G	A	60	21	28774	0.000729826	466143	ENSG00000057657	transcript	ENST00000369096.8	7	2518	5164	2284	762	825	0	missense_variant	c.2284G>A	p.Val762Met	MODERATE	protein_coding
chr6	106107293		T	C	60	2	28774	6.95072e-05	467821	ENSG00000057657	transcript	ENST00000369096.8	7	2519	5164	2285	762	825	0	missense_variant	c.2285T>C	p.Val762Ala	MODERATE	protein_coding
chr6	106107310	rs1481077986	G	C	60	1	28774	3.47536e-05	464922	ENSG00000057657	transcript	ENST00000369096.8	7	2536	5164	2302	768	825	0	missense_variant	c.2302G>C	p.Glu768Gln	MODERATE	protein_coding
chr6	106107317		C	T	60	1	28774	3.47536e-05	462737	ENSG00000057657	transcript	ENST00000369096.8	7	2543	5164	2309	770	825	0	missense_variant	c.2309C>T	p.Thr770Ile	MODERATE	protein_coding
chr6	106107320	rs80257572	G	A	60	103	28774	0.00357962	461251	ENSG00000057657	transcript	ENST00000369096.8	7	2546	5164	2312	771	825	0	missense_variant	c.2312G>A	p.Gly771Asp	MODERATE	protein_coding
chr6	106107463	rs144251405	A	G	60	2	28774	6.95072e-05	471160	ENSG00000057657	transcript	ENST00000369096.8	7	2689	5164	2455	819	825	0	missense_variant	c.2455A>G	p.Thr819Ala	MODERATE	protein_coding
chr6	106107472	rs75859409	C	A	60	126	28774	0.00437895	466248	ENSG00000057657	transcript	ENST00000369096.8	7	2698	5164	2464	822	825	0	missense_variant	c.2464C>A	p.Pro822Thr	MODERATE	protein_coding
chr12	20699643		C	T	60	20	28774	0.000695072	495290	ENSG00000139155	transcript	ENST00000539415.5	3	346	2414	67	23	46	0	missense_variant	c.67C>T	p.Pro23Ser	MODERATE	nonsense_mediated_decay
chr12	20699688		T	C	60	1	28774	3.47536e-05	492075	ENSG00000139155	transcript	ENST00000539415.5	3	391	2414	112	38	46	0	missense_variant	c.112T>C	p.Cys38Arg	MODERATE	nonsense_mediated_decay
chr12	20706026	rs1349894689	G	A	60	1	28774	3.47536e-05	514495	ENSG00000139155	transcript	ENST00000266509.6	4	717	3365	349	117	712	0	missense_variant	c.349G>A	p.Val117Ile	MODERATE	protein_coding
chr12	20706027	rs538277486	T	G	60	9	28774	0.000312782	514820	ENSG00000139155	transcript	ENST00000266509.6	4	718	3365	350	117	712	0	missense_variant	c.350T>G	p.Val117Gly	MODERATE	protein_coding
chr12	20711386	rs889867727	G	A	60	15	28774	0.000521304	501760	ENSG00000139155	transcript	ENST00000539415.5	4	409	2414	130	44	46	0	missense_variant&splice_region_variant	c.130G>A	p.Val44Ile	MODERATE	nonsense_mediated_decay
chr12	20711408	rs36010656	C	A	60	437	28774	0.0151873	508829	ENSG00000139155	transcript	ENST00000266509.6	5	795	3365	427	143	712	0	missense_variant	c.427C>A	p.Pro143Thr	MODERATE	protein_coding
chr12	20711472		T	A	60	0	28774	0	512557	ENSG00000139155	transcript	ENST00000266509.6	5	859	3365	491	164	712	0	missense_variant	c.491T>A	p.Val164Asp	MODERATE	protein_coding
chr12	20711477	rs1232716780	G	A	60	2	28774	6.95072e-05	510603	ENSG00000139155	transcript	ENST00000266509.6	5	864	3365	496	166	712	0	missense_variant	c.496G>A	p.Val166Ile	MODERATE	protein_coding
chr12	20711504		A	C	60	1	28774	3.47536e-05	505925	ENSG00000139155	transcript	ENST00000266509.6	5	891	3365	523	175	712	0	missense_variant	c.523A>C	p.Ser175Arg	MODERATE	protein_coding
chr12	20715141	rs571687213	T	C	60	3	28774	0.000104261	516333	ENSG00000139155	transcript	ENST00000266509.6	6	900	3365	532	178	712	0	missense_variant&splice_region_variant	c.532T>C	p.Cys178Arg	MODERATE	protein_coding
chr12	20715166	rs746148843	T	G	60	6	28774	0.000208522	515933	ENSG00000139155	transcript	ENST00000266509.6	6	925	3365	557	186	712	0	missense_variant	c.557T>G	p.Met186Arg	MODERATE	protein_coding
chr12	20715271		C	T,A	60	1,9	28774	#VALUE!	508005	ENSG00000139155	transcript	ENST00000266509.6	6	1030	3365	662	221	712	0	missense_variant	c.662C>A	p.Ala221Glu	MODERATE	protein_coding
chr12	20717144	rs142645342	C	T	59.8	5	28774	0.000173768	522730	ENSG00000139155	transcript	ENST00000266509.6	7	1057	3365	689	230	712	0	missense_variant	c.689C>T	p.Thr230Met	MODERATE	protein_coding
chr12	20717164	rs146010980	A	G	59.82	5	28774	0.000173768	529093	ENSG00000139155	transcript	ENST00000266509.6	7	1077	3365	709	237	712	0	missense_variant	c.709A>G	p.Ile237Val	MODERATE	protein_coding
chr12	20717214	rs545499621	T	G	59.99	52	28774	0.00180719	524118	ENSG00000139155	transcript	ENST00000266509.6	7	1127	3365	759	253	712	0	missense_variant	c.759T>G	p.Ile253Met	MODERATE	protein_coding
chr12	20721927		C	T	60	1	28774	3.47536e-05	488400	ENSG00000139155	transcript	ENST00000266509.6	8	1267	3365	899	300	712	0	missense_variant	c.899C>T	p.Pro300Leu	MODERATE	protein_coding
chr12	20721939		G	A	60	1	28774	3.47536e-05	493239	ENSG00000139155	transcript	ENST00000266509.6	8	1279	3365	911	304	712	0	missense_variant	c.911G>A	p.Ser304Asn	MODERATE	protein_coding
chr12	20721955	rs75171154	T	G	60	34	28774	0.00118162	500520	ENSG00000139155	transcript	ENST00000266509.6	8	1295	3365	927	309	712	0	missense_variant	c.927T>G	p.Asn309Lys	MODERATE	protein_coding
chr12	20722048		A	T	60	1	28774	3.47536e-05	523176	ENSG00000139155	transcript	ENST00000266509.6	8	1388	3365	1020	340	712	0	missense_variant&splice_region_variant	c.1020A>T	p.Arg340Ser	MODERATE	protein_coding
chr12	20723090	rs139488253	A	G	60	4	28774	0.000139014	512320	ENSG00000139155	transcript	ENST00000266509.6	9	1390	3365	1022	341	712	0	missense_variant&splice_region_variant	c.1022A>G	p.Asp341Gly	MODERATE	protein_coding
chr12	20723179	rs1364933586	G	A	60	3	28774	0.000104261	512135	ENSG00000139155	transcript	ENST00000266509.6	9	1479	3365	1111	371	712	0	missense_variant	c.1111G>A	p.Gly371Ser	MODERATE	protein_coding
chr12	20723182	rs549088147	A	C	60	1	28774	3.47536e-05	513959	ENSG00000139155	transcript	ENST00000266509.6	9	1482	3365	1114	372	712	0	missense_variant	c.1114A>C	p.Met372Leu	MODERATE	protein_coding
chr12	20723234	rs144285413	C	T	60	16	28774	0.000556058	505728	ENSG00000139155	transcript	ENST00000266509.6	9	1534	3365	1166	389	712	0	missense_variant	c.1166C>T	p.Ser389Phe	MODERATE	protein_coding
chr12	20732957	rs1253791545	T	C	60	4	28774	0.000139014	507778	ENSG00000139155	transcript	ENST00000266509.6	10	1603	3365	1235	412	712	0	missense_variant	c.1235T>C	p.Ile412Thr	MODERATE	protein_coding
chr12	20732971	rs749344842	T	A	60	9	28774	0.000312782	505562	ENSG00000139155	transcript	ENST00000266509.6	10	1617	3365	1249	417	712	0	missense_variant	c.1249T>A	p.Phe417Ile	MODERATE	protein_coding
chr12	20732983		G	A	60	2	28774	6.95072e-05	503756	ENSG00000139155	transcript	ENST00000266509.6	10	1629	3365	1261	421	712	0	missense_variant	c.1261G>A	p.Val421Met	MODERATE	protein_coding
chr12	20732995	rs541289271	G	A	60	1	28774	3.47536e-05	503215	ENSG00000139155	transcript	ENST00000266509.6	10	1641	3365	1273	425	712	0	missense_variant	c.1273G>A	p.Ala425Thr	MODERATE	protein_coding
chr12	20733082		G	A	60	1	28774	3.47536e-05	509493	ENSG00000139155	transcript	ENST00000266509.6	10	1728	3365	1360	454	712	0	missense_variant	c.1360G>A	p.Gly454Arg	MODERATE	protein_coding
chr6	31116036	rs3130981	T	C	60.09	24120	28774	0.838257	486664	ENSG00000204539	transcript	ENST00000376288.2	2	1606	2552	1579	527	529	0	missense_variant	c.1579A>G	p.Asn527Asp	MODERATE	protein_coding
chr6	31116069		G	C	60.29	1	28774	3.47536e-05	479092	ENSG00000204539	transcript	ENST00000376288.2	2	1573	2552	1546	516	529	0	missense_variant	c.1546C>G	p.Pro516Ala	MODERATE	protein_coding
chr6	31116122		G	T	60	1	28774	3.47536e-05	473463	ENSG00000204539	transcript	ENST00000376288.2	2	1520	2552	1493	498	529	0	missense_variant	c.1493C>A	p.Ser498Tyr	MODERATE	protein_coding
chr6	31116148	rs909107761	G	C	60.07	5	28774	0.000173768	476801	ENSG00000204539	transcript	ENST00000376288.2	2	1494	2552	1467	489	529	0	missense_variant	c.1467C>G	p.Ser489Arg	MODERATE	protein_coding
chr6	31116168	rs145583110	C	T	60.05	24	28774	0.000834086	477211	ENSG00000204539	transcript	ENST00000376288.2	2	1474	2552	1447	483	529	0	missense_variant	c.1447G>A	p.Ala483Thr	MODERATE	protein_coding
chr6	31116171	rs1043716279	C	T	60	2	28774	6.95072e-05	476425	ENSG00000204539	transcript	ENST00000376288.2	2	1471	2552	1444	482	529	0	missense_variant	c.1444G>A	p.Gly482Ser	MODERATE	protein_coding
chr6	31116174	rs138093208	C	T	60	4	28774	0.000139014	473031	ENSG00000204539	transcript	ENST00000376288.2	2	1468	2552	1441	481	529	0	missense_variant	c.1441G>A	p.Ala481Thr	MODERATE	protein_coding
chr6	31116191		G	C	60	3	28774	0.000104261	473496	ENSG00000204539	transcript	ENST00000376288.2	2	1451	2552	1424	475	529	0	missense_variant	c.1424C>G	p.Pro475Arg	MODERATE	protein_coding
chr6	31116257	rs117951780	C	T	60	653	28774	0.0226941	486621	ENSG00000204539	transcript	ENST00000376288.2	2	1385	2552	1358	453	529	0	missense_variant	c.1358G>A	p.Ser453Asn	MODERATE	protein_coding
chr6	31116313	rs150846158	G	T	60	144	28774	0.00500452	500831	ENSG00000204539	transcript	ENST00000376288.2	2	1329	2552	1302	434	529	0	missense_variant	c.1302C>A	p.Ser434Arg	MODERATE	protein_coding
chr6	31116386	rs3132554	A	G	60	21158	28774	0.735317	476844	ENSG00000204539	transcript	ENST00000376288.2	2	1256	2552	1229	410	529	0	missense_variant	c.1229T>C	p.Leu410Ser	MODERATE	protein_coding
chr6	31116389	rs9501054	C	A	60	369	28774	0.0128241	484488	ENSG00000204539	transcript	ENST00000376288.2	2	1253	2552	1226	409	529	0	missense_variant	c.1226G>T	p.Gly409Val	MODERATE	protein_coding
chr6	31116393	rs1042127	A	C	60	7742	28774	0.269062	474518	ENSG00000204539	transcript	ENST00000376288.2	2	1249	2552	1222	408	529	0	missense_variant	c.1222T>G	p.Ser408Ala	MODERATE	protein_coding
chr6	31116414	rs33941312	T	C	60	232	28774	0.00806283	475141	ENSG00000204539	transcript	ENST00000376288.2	2	1228	2552	1201	401	529	0	missense_variant	c.1201A>G	p.Ser401Gly	MODERATE	protein_coding
chr6	31116737	rs145197060	T	C	60	0	28774	0	487084	ENSG00000204539	transcript	ENST00000376288.2	2	905	2552	878	293	529	0	missense_variant	c.878A>G	p.Tyr293Cys	MODERATE	protein_coding
chr6	31116750		C	T	60	37	28774	0.00128588	485165	ENSG00000204539	transcript	ENST00000376288.2	2	892	2552	865	289	529	0	missense_variant	c.865G>A	p.Val289Ile	MODERATE	protein_coding
chr6	31116759	rs781456074	T	C	60	3	28774	0.000104261	486092	ENSG00000204539	transcript	ENST00000376288.2	2	883	2552	856	286	529	0	missense_variant	c.856A>G	p.Ile286Val	MODERATE	protein_coding
chr6	31116794	rs547406928	C	T	60	1	28774	3.47536e-05	481334	ENSG00000204539	transcript	ENST00000376288.2	2	848	2552	821	274	529	0	missense_variant	c.821G>A	p.Ser274Asn	MODERATE	protein_coding
chr6	31117010	rs707913	A	G	60	3630	28774	0.126156	517884	ENSG00000204539	transcript	ENST00000376288.2	2	632	2552	605	202	529	0	missense_variant	c.605T>C	p.Phe202Ser	MODERATE	protein_coding
chr6	31117040	rs150898829	G	A	60	1	28774	3.47536e-05	507639	ENSG00000204539	transcript	ENST00000376288.2	2	602	2552	575	192	529	0	missense_variant	c.575C>T	p.Pro192Leu	MODERATE	protein_coding
chr6	31117041	rs767198371	G	A	60	8	28774	0.000278029	507371	ENSG00000204539	transcript	ENST00000376288.2	2	601	2552	574	192	529	0	missense_variant	c.574C>T	p.Pro192Ser	MODERATE	protein_coding
chr6	31117049		G	C	60	1	28774	3.47536e-05	507044	ENSG00000204539	transcript	ENST00000376288.2	2	593	2552	566	189	529	0	missense_variant	c.566C>G	p.Pro189Arg	MODERATE	protein_coding
chr6	31117056	rs925332231	G	T	60	21	28774	0.000729826	502434	ENSG00000204539	transcript	ENST00000376288.2	2	586	2552	559	187	529	0	missense_variant	c.559C>A	p.Leu187Ile	MODERATE	protein_coding
chr6	31117140	rs142573570	T	C	60	32	28774	0.00111212	499832	ENSG00000204539	transcript	ENST00000376288.2	2	502	2552	475	159	529	0	missense_variant	c.475A>G	p.Ser159Gly	MODERATE	protein_coding
chr6	31117322	rs551005798	G	A	60	8	28774	0.000278029	490519	ENSG00000204539	transcript	ENST00000376288.2	2	320	2552	293	98	529	0	missense_variant	c.293C>T	p.Ala98Val	MODERATE	protein_coding
chr6	31117359	rs75843924	C	T	60	1	28774	3.47536e-05	502717	ENSG00000204539	transcript	ENST00000376288.2	2	283	2552	256	86	529	0	missense_variant	c.256G>A	p.Gly86Ser	MODERATE	protein_coding
chr6	31117424	rs1371116630	C	G	59.99	42	28774	0.00145965	509480	ENSG00000204539	transcript	ENST00000376288.2	2	218	2552	191	64	529	0	missense_variant	c.191G>C	p.Gly64Ala	MODERATE	protein_coding
chr6	31117449	rs7742033	G	A	60	4722	28774	0.164106	495342	ENSG00000204539	transcript	ENST00000376288.2	2	193	2552	166	56	529	0	missense_variant	c.166C>T	p.Leu56Phe	MODERATE	protein_coding
chr6	31117476	rs147268533	G	A	60	1	28774	3.47536e-05	477709	ENSG00000204539	transcript	ENST00000376288.2	2	166	2552	139	47	529	0	missense_variant	c.139C>T	p.Arg47Cys	MODERATE	protein_coding
chr6	31117494		G	A	60	2	28774	6.95072e-05	477878	ENSG00000204539	transcript	ENST00000376288.2	2	148	2552	121	41	529	0	missense_variant	c.121C>T	p.Pro41Ser	MODERATE	protein_coding
chr6	31117509	rs144847588	C	T	60	150	28774	0.00521304	478107	ENSG00000204539	transcript	ENST00000376288.2	2	133	2552	106	36	529	0	missense_variant	c.106G>A	p.Gly36Ser	MODERATE	protein_coding
chr6	31120368	rs3095318	T	A	60	1774	28774	0.0616529	444146	ENSG00000204539	transcript	ENST00000376288.2	1	79	2552	52	18	529	0	missense_variant	c.52A>T	p.Met18Leu	MODERATE	protein_coding
chr6	31120388	rs371334209	C	T	60	89	28774	0.00309307	443571	ENSG00000204539	transcript	ENST00000376288.2	1	59	2552	32	11	529	0	missense_variant	c.32G>A	p.Arg11His	MODERATE	protein_coding
chr6	31120407	rs771299175	G	A	60	6	28774	0.000208522	442617	ENSG00000204539	transcript	ENST00000376288.2	1	40	2552	13	5	529	0	missense_variant	c.13C>T	p.Arg5Trp	MODERATE	protein_coding
chr6	31137968		G	A	60	1	28774	3.47536e-05	433699	ENSG00000204538	transcript	ENST00000259845.4	2	718	1150	394	132	136	0	missense_variant	c.394C>T	p.Arg132Trp	MODERATE	protein_coding
chr6	31138107	rs372046271	T	G	60	2	28774	6.95072e-05	436492	ENSG00000204538	transcript	ENST00000259845.4	2	579	1150	255	85	136	0	missense_variant	c.255A>C	p.Glu85Asp	MODERATE	protein_coding
chr6	31138112	rs2233953	G	A	60	687	28774	0.0238757	440234	ENSG00000204538	transcript	ENST00000259845.4	2	574	1150	250	84	136	0	missense_variant	c.250C>T	p.Pro84Ser	MODERATE	protein_coding
chr6	31138114	rs2233952	A	G	60	25935	28774	0.901335	425133	ENSG00000204538	transcript	ENST00000259845.4	2	572	1150	248	83	136	0	missense_variant	c.248T>C	p.Leu83Pro	MODERATE	protein_coding
chr6	31138123	rs139472873	C	A	60	2	28774	6.95072e-05	436995	ENSG00000204538	transcript	ENST00000259845.4	2	563	1150	239	80	136	0	missense_variant	c.239G>T	p.Gly80Val	MODERATE	protein_coding
chr6	31138151	rs150591468	G	A	60	403	28774	0.0140057	435049	ENSG00000204538	transcript	ENST00000259845.4	2	535	1150	211	71	136	0	missense_variant	c.211C>T	p.Arg71Cys	MODERATE	protein_coding
chr6	31138192		G	C	60	4	28774	0.000139014	445525	ENSG00000204538	transcript	ENST00000259845.4	2	494	1150	170	57	136	0	missense_variant	c.170C>G	p.Ala57Gly	MODERATE	protein_coding
chr6	31138211	rs2233951	C	T	59.99	48	28774	0.00166817	436938	ENSG00000204538	transcript	ENST00000259845.4	2	475	1150	151	51	136	0	missense_variant	c.151G>A	p.Gly51Ser	MODERATE	protein_coding
chr6	31138241	rs747426780	G	A	60	4	28774	0.000139014	429122	ENSG00000204538	transcript	ENST00000259845.4	2	445	1150	121	41	136	0	missense_variant	c.121C>T	p.Pro41Ser	MODERATE	protein_coding
chr6	31138288	rs2233950	C	T	60	1169	28774	0.040627	410505	ENSG00000204538	transcript	ENST00000259845.4	2	398	1150	74	25	136	0	missense_variant	c.74G>A	p.Gly25Asp	MODERATE	protein_coding
chr6	31138290		C	G	60	1	28774	3.47536e-05	414483	ENSG00000204538	transcript	ENST00000259845.4	2	396	1150	72	24	136	0	missense_variant	c.72G>C	p.Glu24Asp	MODERATE	protein_coding
chr6	31138430	rs765075947	A	C	60	1	28774	3.47536e-05	447001	ENSG00000204540	transcript	ENST00000259881.9	4	303	908	14	5	152	0	missense_variant&splice_region_variant	c.14A>C	p.Asp5Ala	MODERATE	protein_coding
chr6	31138459	rs79592231	G	A	60	2102	28774	0.0730521	426290	ENSG00000204540	transcript	ENST00000259881.9	4	332	908	43	15	152	0	missense_variant&splice_region_variant	c.43G>A	p.Gly15Ser	MODERATE	protein_coding
chr6	31138682	rs1265097	C	A	60.07	3519	28774	0.122298	424880	ENSG00000204540	transcript	ENST00000259881.9	5	359	908	70	24	152	0	missense_variant	c.70C>A	p.Pro24Thr	MODERATE	protein_coding
chr6	31138704	rs780703508	C	A	60	1	28774	3.47536e-05	444188	ENSG00000204540	transcript	ENST00000259881.9	5	381	908	92	31	152	0	missense_variant	c.92C>A	p.Pro31His	MODERATE	protein_coding
chr6	31138712	rs1265096	G	A	50.9	24	29334	0.000818163	444155	ENSG00000204540	transcript	ENST00000259881.9	5	389	908	100	34	152	0	missense_variant	c.100G>A	p.Glu34Lys	MODERATE	protein_coding
chr6	31138722	rs9263726	G	A	58.06	2354	28774	0.08181	443280	ENSG00000204540	transcript	ENST00000259881.9	5	399	908	110	37	152	0	missense_variant	c.110G>A	p.Arg37His	MODERATE	protein_coding
chr6	31138728		C	A	60	1	28774	3.47536e-05	453620	ENSG00000204540	transcript	ENST00000259881.9	5	405	908	116	39	152	0	missense_variant	c.116C>A	p.Pro39His	MODERATE	protein_coding
chr6	31138739	rs9501057	C	T	60.02	1296	28774	0.0450407	457643	ENSG00000204540	transcript	ENST00000259881.9	5	416	908	127	43	152	0	missense_variant	c.127C>T	p.Pro43Ser	MODERATE	protein_coding
chr6	31138746	rs111892391	G	A	60.03	38	28774	0.00132064	461584	ENSG00000204540	transcript	ENST00000259881.9	5	423	908	134	45	152	0	missense_variant	c.134G>A	p.Arg45Gln	MODERATE	protein_coding
chr6	31138980		T	C	60	1	28774	3.47536e-05	483512	ENSG00000204538	transcript	ENST00000259845.4	1	371	1150	47	16	136	0	missense_variant	c.47A>G	p.His16Arg	MODERATE	protein_coding
chr6	31139016	rs148095595	T	C	59.99	481	28774	0.0167165	486284	ENSG00000204538	transcript	ENST00000259845.4	1	335	1150	11	4	136	0	missense_variant	c.11A>G	p.Asn4Ser	MODERATE	protein_coding
chr6	31139645	rs2233944	G	T	60	227	28774	0.00788907	492321	ENSG00000204540	transcript	ENST00000259881.9	6	461	908	172	58	152	0	missense_variant	c.172G>T	p.Ala58Ser	MODERATE	protein_coding
chr6	31139670	rs2233943	C	G	60	119	28774	0.00413568	495742	ENSG00000204540	transcript	ENST00000259881.9	6	486	908	197	66	152	0	missense_variant	c.197C>G	p.Ser66Cys	MODERATE	protein_coding
chr6	31139803		G	C	60	1	28774	3.47536e-05	469625	ENSG00000204540	transcript	ENST00000259881.9	6	619	908	330	110	152	0	missense_variant	c.330G>C	p.Arg110Ser	MODERATE	protein_coding
chr6	31139845	rs776128846	C	A	60	2	28774	6.95072e-05	460804	ENSG00000204540	transcript	ENST00000259881.9	6	661	908	372	124	152	0	missense_variant	c.372C>A	p.His124Gln	MODERATE	protein_coding
chr6	31139871	rs1063646	C	T	60.04	3073	28774	0.106798	465812	ENSG00000204540	transcript	ENST00000259881.9	6	687	908	398	133	152	0	missense_variant	c.398C>T	p.Pro133Leu	MODERATE	protein_coding
chr6	133382420		T	G	60	2	28774	6.95072e-05	504731	ENSG00000112319	transcript	ENST00000367895.9	3	526	5699	62	21	639	0	missense_variant	c.62T>G	p.Val21Gly	MODERATE	protein_coding
chr6	133446635		T	A	60	10	28774	0.000347536	504165	ENSG00000112319	transcript	ENST00000367895.9	4	553	5699	89	30	639	0	missense_variant	c.89T>A	p.Met30Lys	MODERATE	protein_coding
chr6	133446698	rs542906126	C	T	60	1	28774	3.47536e-05	512410	ENSG00000112319	transcript	ENST00000367895.9	4	616	5699	152	51	639	0	missense_variant	c.152C>T	p.Ser51Phe	MODERATE	protein_coding
chr6	133446739		A	G	60	2	28774	6.95072e-05	506881	ENSG00000112319	transcript	ENST00000367895.9	4	657	5699	193	65	639	0	missense_variant	c.193A>G	p.Thr65Ala	MODERATE	protein_coding
chr6	133461138		C	G	60	1	28774	3.47536e-05	514562	ENSG00000112319	transcript	ENST00000367895.9	7	859	5699	395	132	639	0	missense_variant	c.395C>G	p.Pro132Arg	MODERATE	protein_coding
chr6	133462376	rs779063028	T	C	60	1	28774	3.47536e-05	499071	ENSG00000112319	transcript	ENST00000367895.9	8	943	5699	479	160	639	0	missense_variant	c.479T>C	p.Met160Thr	MODERATE	protein_coding
chr6	133462471	rs764456726	A	G	60	1	28774	3.47536e-05	518554	ENSG00000112319	transcript	ENST00000367895.9	8	1038	5699	574	192	639	0	missense_variant	c.574A>G	p.Thr192Ala	MODERATE	protein_coding
chr6	133464800		C	G	60	3	28774	0.000104261	511301	ENSG00000112319	transcript	ENST00000367895.9	10	1210	5699	746	249	639	0	missense_variant	c.746C>G	p.Ser249Cys	MODERATE	protein_coding
chr6	133464811	rs1363627075	G	A	60	1	28774	3.47536e-05	512214	ENSG00000112319	transcript	ENST00000367895.9	10	1221	5699	757	253	639	0	missense_variant	c.757G>A	p.Ala253Thr	MODERATE	protein_coding
chr6	133464835	rs747337768	A	G	60	2	28774	6.95072e-05	513144	ENSG00000112319	transcript	ENST00000367895.9	10	1245	5699	781	261	639	0	missense_variant	c.781A>G	p.Thr261Ala	MODERATE	protein_coding
chr6	133468579	rs1173112352	A	G	60	3	28774	0.000104261	501654	ENSG00000112319	transcript	ENST00000367895.9	11	1282	5699	818	273	639	0	missense_variant	c.818A>G	p.Tyr273Cys	MODERATE	protein_coding
chr6	133468584	rs555728674	G	A	60	1	28774	3.47536e-05	501582	ENSG00000112319	transcript	ENST00000367895.9	11	1287	5699	823	275	639	0	missense_variant	c.823G>A	p.Ala275Thr	MODERATE	protein_coding
chr6	133468590	rs9493627	G	A	60	12830	28774	0.445889	516683	ENSG00000112319	transcript	ENST00000367895.9	11	1293	5699	829	277	639	0	missense_variant	c.829G>A	p.Gly277Ser	MODERATE	protein_coding
chr6	133468627	rs41286200	C	T	60	5	28774	0.000173768	514777	ENSG00000112319	transcript	ENST00000367895.9	11	1330	5699	866	289	639	0	missense_variant	c.866C>T	p.Thr289Met	MODERATE	protein_coding
chr6	133468648	rs755455584	C	T	60	1	28774	3.47536e-05	519643	ENSG00000112319	transcript	ENST00000367895.9	11	1351	5699	887	296	639	0	missense_variant	c.887C>T	p.Ser296Leu	MODERATE	protein_coding
chr6	133468660	rs757252384	C	A	60	1	28774	3.47536e-05	518902	ENSG00000112319	transcript	ENST00000367895.9	11	1363	5699	899	300	639	0	missense_variant	c.899C>A	p.Ala300Asp	MODERATE	protein_coding
chr6	133468662	rs779172192	G	A	60	1	28774	3.47536e-05	518738	ENSG00000112319	transcript	ENST00000367895.9	11	1365	5699	901	301	639	0	missense_variant	c.901G>A	p.Asp301Asn	MODERATE	protein_coding
chr6	133468666	rs75133151	G	A	60	21	28774	0.000729826	519347	ENSG00000112319	transcript	ENST00000367895.9	11	1369	5699	905	302	639	0	missense_variant	c.905G>A	p.Gly302Asp	MODERATE	protein_coding
chr6	133481479	rs146144708	G	T	60	9	28774	0.000312782	493231	ENSG00000112319	transcript	ENST00000367895.9	12	1451	5699	987	329	639	0	missense_variant	c.987G>T	p.Met329Ile	MODERATE	protein_coding
chr6	133481484	rs867013740	G	A	60	12	28774	0.000417043	492756	ENSG00000112319	transcript	ENST00000367895.9	12	1456	5699	992	331	639	0	missense_variant	c.992G>A	p.Ser331Asn	MODERATE	protein_coding
chr6	133483033	rs143936434	G	A	60	1	28774	3.47536e-05	514300	ENSG00000112319	transcript	ENST00000367895.9	13	1573	5699	1109	370	639	0	missense_variant&splice_region_variant	c.1109G>A	p.Arg370His	MODERATE	protein_coding
chr6	133506125	rs1230427006	C	A	60	3	28774	0.000104261	518073	ENSG00000112319	transcript	ENST00000367895.9	14	1675	5699	1211	404	639	0	missense_variant	c.1211C>A	p.Thr404Asn	MODERATE	protein_coding
chr6	133506190		T	A	60	1	29334	3.40901e-05	513427	ENSG00000112319	transcript	ENST00000367895.9	14	1740	5699	1276	426	639	0	missense_variant	c.1276T>A	p.Leu426Ile	MODERATE	protein_coding
chr6	133512764		A	T	60	5	28774	0.000173768	518634	ENSG00000112319	transcript	ENST00000367895.9	15	1789	5699	1325	442	639	0	missense_variant	c.1325A>T	p.Asn442Ile	MODERATE	protein_coding
chr6	133512988		G	A	60	1	28774	3.47536e-05	504010	ENSG00000112319	transcript	ENST00000367895.9	16	1915	5699	1451	484	639	0	missense_variant	c.1451G>A	p.Arg484His	MODERATE	protein_coding
chr6	133523136	rs773216143	G	A	60	10	28774	0.000347536	518240	ENSG00000112319	transcript	ENST00000367895.9	18	2161	5699	1697	566	639	0	missense_variant	c.1697G>A	p.Gly566Asp	MODERATE	protein_coding
chr6	133525036	rs757084701	G	A	60	8	28774	0.000278029	509935	ENSG00000112319	transcript	ENST00000452339.6	18	2154	2411	1598	533	585	0	missense_variant	c.1598G>A	p.Arg533His	MODERATE	protein_coding
chr6	133525062	rs758097100	A	G	60	1	28774	3.47536e-05	514044	ENSG00000112319	transcript	ENST00000452339.6	18	2180	2411	1624	542	585	0	missense_variant	c.1624A>G	p.Ile542Val	MODERATE	protein_coding
chr6	133525090	rs143208937	G	A	60	230	28774	0.00799333	513766	ENSG00000112319	transcript	ENST00000452339.6	18	2208	2411	1652	551	585	0	missense_variant	c.1652G>A	p.Arg551Gln	MODERATE	protein_coding
chr6	133525162		A	G	60	1	28774	3.47536e-05	518439	ENSG00000112319	transcript	ENST00000367895.9	19	2211	5699	1747	583	639	0	missense_variant	c.1747A>G	p.Ser583Gly	MODERATE	protein_coding
chr6	133531216		T	G	60	8	28774	0.000278029	493406	ENSG00000112319	transcript	ENST00000430974.6	18	2167	2364	1703	568	570	0	missense_variant	c.1703T>G	p.Leu568Arg	MODERATE	protein_coding
chr6	133531219	rs748320254	C	T	60	2	28774	6.95072e-05	491012	ENSG00000112319	transcript	ENST00000430974.6	18	2170	2364	1706	569	570	0	missense_variant	c.1706C>T	p.Pro569Leu	MODERATE	protein_coding
chr6	159035870	rs778593207	A	G	60	1	28774	3.47536e-05	495988	ENSG00000164691	transcript	ENST00000367066.7	10	2485	3887	2153	718	731	0	missense_variant	c.2153T>C	p.Phe718Ser	MODERATE	protein_coding
chr6	159035886	rs770707646	A	G	60	1	28774	3.47536e-05	492610	ENSG00000164691	transcript	ENST00000367066.7	10	2469	3887	2137	713	731	0	missense_variant	c.2137T>C	p.Cys713Arg	MODERATE	protein_coding
chr6	159035922	rs758007058	C	T	60	1	28774	3.47536e-05	484536	ENSG00000164691	transcript	ENST00000367066.7	10	2433	3887	2101	701	731	0	missense_variant	c.2101G>A	p.Val701Met	MODERATE	protein_coding
chr6	159035960		C	G	60	1	28774	3.47536e-05	482138	ENSG00000164691	transcript	ENST00000367066.7	10	2395	3887	2063	688	731	0	missense_variant	c.2063G>C	p.Arg688Thr	MODERATE	protein_coding
chr6	159035991		C	A	60	1	28774	3.47536e-05	483502	ENSG00000164691	transcript	ENST00000367066.7	10	2364	3887	2032	678	731	0	missense_variant	c.2032G>T	p.Asp678Tyr	MODERATE	protein_coding
chr6	159036002	rs148570036	T	C	60	1	28774	3.47536e-05	486246	ENSG00000164691	transcript	ENST00000367066.7	10	2353	3887	2021	674	731	0	missense_variant	c.2021A>G	p.His674Arg	MODERATE	protein_coding
chr6	159036044		A	T	60	4	28774	0.000139014	482712	ENSG00000164691	transcript	ENST00000367066.7	10	2311	3887	1979	660	731	0	missense_variant	c.1979T>A	p.Leu660His	MODERATE	protein_coding
chr6	159036045		G	C	60	4	28774	0.000139014	481524	ENSG00000164691	transcript	ENST00000367066.7	10	2310	3887	1978	660	731	0	missense_variant	c.1978C>G	p.Leu660Val	MODERATE	protein_coding
chr6	159036048	rs556216423	C	T	60	1	28774	3.47536e-05	475570	ENSG00000164691	transcript	ENST00000367066.7	10	2307	3887	1975	659	731	0	missense_variant	c.1975G>A	p.Gly659Arg	MODERATE	protein_coding
chr6	159036056		G	C,*	35.52	1,2	28774	#VALUE!	475900	ENSG00000164691	transcript	ENST00000367066.7	10	2299	3887	1967	656	731	0	missense_variant	c.1967C>G	p.Pro656Arg	MODERATE	protein_coding
chr6	159036089	rs773293336	T	C	60	8	28774	0.000278029	477083	ENSG00000164691	transcript	ENST00000367066.7	10	2266	3887	1934	645	731	0	missense_variant	c.1934A>G	p.Asp645Gly	MODERATE	protein_coding
chr6	159036099	rs754331104	G	A	60	12	28774	0.000417043	475639	ENSG00000164691	transcript	ENST00000367066.7	10	2256	3887	1924	642	731	0	missense_variant	c.1924C>T	p.His642Tyr	MODERATE	protein_coding
chr6	159036117	rs193056043	G	C	60	7	28774	0.000243275	474090	ENSG00000164691	transcript	ENST00000367066.7	10	2238	3887	1906	636	731	0	missense_variant	c.1906C>G	p.Pro636Ala	MODERATE	protein_coding
chr6	159036129	rs139559821	A	C	60	60	28774	0.00208522	469927	ENSG00000164691	transcript	ENST00000367066.7	10	2226	3887	1894	632	731	0	missense_variant	c.1894T>G	p.Cys632Gly	MODERATE	protein_coding
chr6	159036134	rs376487437	G	A	60	1	28774	3.47536e-05	460048	ENSG00000164691	transcript	ENST00000367066.7	10	2221	3887	1889	630	731	0	missense_variant	c.1889C>T	p.Ala630Val	MODERATE	protein_coding
chr6	159036158	rs1212483966	C	T	60	2	28774	6.95072e-05	471884	ENSG00000164691	transcript	ENST00000367066.7	10	2197	3887	1865	622	731	0	missense_variant	c.1865G>A	p.Ser622Asn	MODERATE	protein_coding
chr6	159036212	rs142920707	G	A	60	1	28774	3.47536e-05	471093	ENSG00000164691	transcript	ENST00000367066.7	10	2143	3887	1811	604	731	0	missense_variant	c.1811C>T	p.Ala604Val	MODERATE	protein_coding
chr6	159036275	rs371408856	T	C	60	5	28774	0.000173768	479491	ENSG00000164691	transcript	ENST00000367066.7	10	2080	3887	1748	583	731	0	missense_variant	c.1748A>G	p.Gln583Arg	MODERATE	protein_coding
chr6	159036306	rs199797374	G	A	60	1	28774	3.47536e-05	463932	ENSG00000164691	transcript	ENST00000367066.7	10	2049	3887	1717	573	731	0	missense_variant	c.1717C>T	p.Pro573Ser	MODERATE	protein_coding
chr6	159036398	rs116639718	C	T	59.98	22	28774	0.000764579	479630	ENSG00000164691	transcript	ENST00000367066.7	10	1957	3887	1625	542	731	0	missense_variant	c.1625G>A	p.Gly542Asp	MODERATE	protein_coding
chr6	159036400	rs758251988	C	G	60	1	28774	3.47536e-05	479192	ENSG00000164691	transcript	ENST00000367066.7	10	1955	3887	1623	541	731	0	missense_variant	c.1623G>C	p.Arg541Ser	MODERATE	protein_coding
chr6	159036492	rs1396000565	A	G	60	1	28774	3.47536e-05	487735	ENSG00000164691	transcript	ENST00000367066.7	10	1863	3887	1531	511	731	0	missense_variant	c.1531T>C	p.Phe511Leu	MODERATE	protein_coding
chr6	159036588	rs369913945	T	C	60	21	28774	0.000729826	466144	ENSG00000164691	transcript	ENST00000367066.7	10	1767	3887	1435	479	731	0	missense_variant	c.1435A>G	p.Ser479Gly	MODERATE	protein_coding
chr6	159036698		A	T	60	4	28774	0.000139014	457767	ENSG00000164691	transcript	ENST00000367066.7	10	1657	3887	1325	442	731	0	missense_variant	c.1325T>A	p.Ile442Asn	MODERATE	protein_coding
chr6	159036735		C	A	60	1	28774	3.47536e-05	460811	ENSG00000164691	transcript	ENST00000367066.7	10	1620	3887	1288	430	731	0	missense_variant	c.1288G>T	p.Val430Leu	MODERATE	protein_coding
chr6	159036750		C	T	60	6	28774	0.000208522	464039	ENSG00000164691	transcript	ENST00000367066.7	10	1605	3887	1273	425	731	0	missense_variant	c.1273G>A	p.Glu425Lys	MODERATE	protein_coding
chr6	159036794	rs144047559	C	G	60	121	28774	0.00420519	483333	ENSG00000164691	transcript	ENST00000367066.7	10	1561	3887	1229	410	731	0	missense_variant	c.1229G>C	p.Gly410Ala	MODERATE	protein_coding
chr6	159036837	rs75182303	T	A	60	52	28774	0.00180719	492926	ENSG00000164691	transcript	ENST00000367066.7	10	1518	3887	1186	396	731	0	missense_variant	c.1186A>T	p.Thr396Ser	MODERATE	protein_coding
chr6	159036905		T	C	59.85	10	28774	0.000347536	480896	ENSG00000164691	transcript	ENST00000367066.7	10	1450	3887	1118	373	731	0	missense_variant	c.1118A>G	p.Asp373Gly	MODERATE	protein_coding
chr6	159036971	rs562716751	C	T	60	1	28774	3.47536e-05	438567	ENSG00000164691	transcript	ENST00000367066.7	10	1384	3887	1052	351	731	0	missense_variant	c.1052G>A	p.Arg351Gln	MODERATE	protein_coding
chr6	159036976	rs778595389	A	T	60	1	28774	3.47536e-05	437061	ENSG00000164691	transcript	ENST00000367066.7	10	1379	3887	1047	349	731	0	missense_variant	c.1047T>A	p.Asp349Glu	MODERATE	protein_coding
chr6	159036984	rs112777023	G	T	60	27	28774	0.000938347	432532	ENSG00000164691	transcript	ENST00000367066.7	10	1371	3887	1039	347	731	0	missense_variant	c.1039C>A	p.Pro347Thr	MODERATE	protein_coding
chr6	159036986	rs35263580	C	T	60	164	28774	0.00569959	429524	ENSG00000164691	transcript	ENST00000367066.7	10	1369	3887	1037	346	731	0	missense_variant	c.1037G>A	p.Gly346Asp	MODERATE	protein_coding
chr6	159036992	rs61753626	C	T	60	356	28774	0.0123723	434139	ENSG00000164691	transcript	ENST00000367066.7	10	1363	3887	1031	344	731	0	missense_variant	c.1031G>A	p.Ser344Asn	MODERATE	protein_coding
chr6	159036997	rs768645169	C	G	60	4	28774	0.000139014	439478	ENSG00000164691	transcript	ENST00000367066.7	10	1358	3887	1026	342	731	0	missense_variant	c.1026G>C	p.Leu342Phe	MODERATE	protein_coding
chr6	159037019	rs758029090	G	A	60	1	28774	3.47536e-05	455109	ENSG00000164691	transcript	ENST00000367066.7	10	1336	3887	1004	335	731	0	missense_variant	c.1004C>T	p.Pro335Leu	MODERATE	protein_coding
chr6	159038122	rs577701787	T	C	60	27	28774	0.000938347	505720	ENSG00000164691	transcript	ENST00000367066.7	9	1222	3887	890	297	731	0	missense_variant	c.890A>G	p.Asp297Gly	MODERATE	protein_coding
chr6	159038162	rs112913154	G	A	60.02	27	28774	0.000938347	521536	ENSG00000164691	transcript	ENST00000367066.7	9	1182	3887	850	284	731	0	missense_variant	c.850C>T	p.His284Tyr	MODERATE	protein_coding
chr6	159038177	rs1264437538	C	T	60	1	28774	3.47536e-05	518323	ENSG00000164691	transcript	ENST00000367066.7	9	1167	3887	835	279	731	0	missense_variant	c.835G>A	p.Glu279Lys	MODERATE	protein_coding
chr6	159039128	rs370044563	C	T	60	5	28774	0.000173768	498981	ENSG00000164691	transcript	ENST00000367066.7	8	1101	3887	769	257	731	0	missense_variant	c.769G>A	p.Asp257Asn	MODERATE	protein_coding
chr6	159039169	rs1273861667	G	A	60	2	28774	6.95072e-05	480821	ENSG00000164691	transcript	ENST00000367066.7	8	1060	3887	728	243	731	0	missense_variant	c.728C>T	p.Thr243Ile	MODERATE	protein_coding
chr6	159039253	rs146899715	A	G	60	1	28774	3.47536e-05	497508	ENSG00000164691	transcript	ENST00000367066.7	8	976	3887	644	215	731	0	missense_variant	c.644T>C	p.Val215Ala	MODERATE	protein_coding
chr6	159039289	rs762772925	C	T	60	1	28774	3.47536e-05	499140	ENSG00000164691	transcript	ENST00000367066.7	8	940	3887	608	203	731	0	missense_variant	c.608G>A	p.Arg203Gln	MODERATE	protein_coding
chr6	159040736	rs139378811	C	T	60	2	28774	6.95072e-05	471521	ENSG00000164691	transcript	ENST00000367066.7	7	906	3887	574	192	731	0	missense_variant	c.574G>A	p.Glu192Lys	MODERATE	protein_coding
chr6	159040749	rs142994072	C	G	60	7	28774	0.000243275	479180	ENSG00000164691	transcript	ENST00000367066.7	7	893	3887	561	187	731	0	missense_variant	c.561G>C	p.Glu187Asp	MODERATE	protein_coding
chr6	159040752	rs374986162	G	C,A	60	19245	28774	0.668833	477496	ENSG00000164691	transcript	ENST00000367066.7	7	890	3887	558	186	731	0	missense_variant	c.558C>G	p.Asp186Glu	MODERATE	protein_coding
chr6	159040793	rs373518592	C	T	60	3	28774	0.000104261	491671	ENSG00000164691	transcript	ENST00000367066.7	7	849	3887	517	173	731	0	missense_variant	c.517G>A	p.Asp173Asn	MODERATE	protein_coding
chr6	159041391	rs953953119	T	C	60	3	28774	0.000104261	461180	ENSG00000164691	transcript	ENST00000367066.7	6	772	3887	440	147	731	0	missense_variant	c.440A>G	p.Glu147Gly	MODERATE	protein_coding
chr6	159041392	rs41267765	C	T	60	1324	28774	0.0460138	459507	ENSG00000164691	transcript	ENST00000367066.7	6	771	3887	439	147	731	0	missense_variant	c.439G>A	p.Glu147Lys	MODERATE	protein_coding
chr6	159041481		G	A	60	1	28774	3.47536e-05	488452	ENSG00000164691	transcript	ENST00000367066.7	6	682	3887	350	117	731	0	missense_variant	c.350C>T	p.Ser117Leu	MODERATE	protein_coding
chr6	159042116		T	C	60	2	28774	6.95072e-05	500484	ENSG00000164691	transcript	ENST00000367066.7	5	609	3887	277	93	731	0	missense_variant	c.277A>G	p.Ile93Val	MODERATE	protein_coding
chr6	159042142	rs1359914098	G	A	60	1	28774	3.47536e-05	493183	ENSG00000164691	transcript	ENST00000367066.7	5	583	3887	251	84	731	0	missense_variant	c.251C>T	p.Ser84Leu	MODERATE	protein_coding
chr6	159042206	rs1432746778	G	C	60	4	28774	0.000139014	489102	ENSG00000164691	transcript	ENST00000367066.7	5	519	3887	187	63	731	0	missense_variant	c.187C>G	p.Leu63Val	MODERATE	protein_coding
chr6	159043631		A	C	60	1	28774	3.47536e-05	506830	ENSG00000164691	transcript	ENST00000367066.7	4	438	3887	106	36	731	0	missense_variant	c.106T>G	p.Leu36Val	MODERATE	protein_coding
chr6	159044006		A	T	60	1	28774	3.47536e-05	525373	ENSG00000164691	transcript	ENST00000367066.7	3	385	3887	53	18	731	0	missense_variant	c.53T>A	p.Met18Lys	MODERATE	protein_coding
chr10	6012876	rs12722712	A	G	60	7	28774	0.000243275	508949	ENSG00000134460	transcript	ENST00000379959.7	8	989	3176	815	272	272	0	missense_variant	c.815T>C	p.Ile272Thr	MODERATE	protein_coding
chr10	6018060	rs140088691	G	A	59.84	6	28774	0.000208522	447660	ENSG00000134460	transcript	ENST00000379959.7	7	961	3176	787	263	272	0	missense_variant	c.787C>T	p.Arg263Trp	MODERATE	protein_coding
chr10	6018068		G	C	60	4	28774	0.000139014	453721	ENSG00000134460	transcript	ENST00000379959.7	7	953	3176	779	260	272	0	missense_variant	c.779C>G	p.Thr260Ser	MODERATE	protein_coding
chr10	6018090	rs143550766	C	T	60	156	28774	0.00542156	461164	ENSG00000134460	transcript	ENST00000379959.7	7	931	3176	757	253	272	0	missense_variant	c.757G>A	p.Val253Ile	MODERATE	protein_coding
chr10	6019457		G	T	60	0	28774	0	520665	ENSG00000134460	transcript	ENST00000379959.7	6	872	3176	698	233	272	0	missense_variant	c.698C>A	p.Ser233Tyr	MODERATE	protein_coding
chr10	6019901	rs367926771	C	G	60	1	28774	3.47536e-05	486993	ENSG00000134460	transcript	ENST00000379959.7	5	798	3176	624	208	272	0	missense_variant	c.624G>C	p.Glu208Asp	MODERATE	protein_coding
chr10	6019915	rs370516220	C	T	60	6	28774	0.000208522	479646	ENSG00000134460	transcript	ENST00000379959.7	5	784	3176	610	204	272	0	missense_variant	c.610G>A	p.Glu204Lys	MODERATE	protein_coding
chr10	6021528		G	A	60	1	28774	3.47536e-05	458817	ENSG00000134460	transcript	ENST00000379959.7	4	707	3176	533	178	272	0	missense_variant	c.533C>T	p.Thr178Ile	MODERATE	protein_coding
chr10	6021574	rs780819738	G	A	60	1	28774	3.47536e-05	478889	ENSG00000134460	transcript	ENST00000379959.7	4	661	3176	487	163	272	0	missense_variant	c.487C>T	p.Pro163Ser	MODERATE	protein_coding
chr10	6021576	rs141246728	C	T	60	2	28774	6.95072e-05	478766	ENSG00000134460	transcript	ENST00000379959.7	4	659	3176	485	162	272	0	missense_variant	c.485G>A	p.Gly162Asp	MODERATE	protein_coding
chr10	6021577	rs146966522	C	T	60	19	28774	0.000660318	479541	ENSG00000134460	transcript	ENST00000379959.7	4	658	3176	484	162	272	0	missense_variant	c.484G>A	p.Gly162Ser	MODERATE	protein_coding
chr10	6021604	rs201188114	C	T	60	203	28774	0.00705498	480305	ENSG00000134460	transcript	ENST00000379959.7	4	631	3176	457	153	272	0	missense_variant	c.457G>A	p.Val153Ile	MODERATE	protein_coding
chr10	6021644	rs751445826	A	C	60	4	28774	0.000139014	490520	ENSG00000134460	transcript	ENST00000379959.7	4	591	3176	417	139	272	0	missense_variant	c.417T>G	p.Ile139Met	MODERATE	protein_coding
chr10	6024339	rs72650666	G	A	60	2	28774	6.95072e-05	504149	ENSG00000134460	transcript	ENST00000379959.7	3	446	3176	272	91	272	0	missense_variant	c.272C>T	p.Thr91Met	MODERATE	protein_coding
chr10	6024348	rs139340259	C	T	60	1	28774	3.47536e-05	503514	ENSG00000134460	transcript	ENST00000379959.7	3	437	3176	263	88	272	0	missense_variant	c.263G>A	p.Arg88Gln	MODERATE	protein_coding
chr10	6025905		G	A	60	1	28774	3.47536e-05	483855	ENSG00000134460	transcript	ENST00000379959.7	2	359	3176	185	62	272	0	missense_variant	c.185C>T	p.Ser62Leu	MODERATE	protein_coding
chr10	6025923	rs886047083	C	T	60	16	28774	0.000556058	489453	ENSG00000134460	transcript	ENST00000379959.7	2	341	3176	167	56	272	0	missense_variant	c.167G>A	p.Arg56His	MODERATE	protein_coding
chr10	6025973	rs146345652	C	T	60	2	28774	6.95072e-05	506691	ENSG00000134460	transcript	ENST00000379959.7	2	291	3176	117	39	272	0	missense_variant	c.117G>A	p.Met39Ile	MODERATE	protein_coding
chr17	47733531	rs1337658345	C	T	59.73	3	28774	0.000104261	401169	ENSG00000073861	transcript	ENST00000177694.1	1	288	2572	77	26	535	0	missense_variant	c.77C>T	p.Ala26Val	MODERATE	protein_coding
chr17	47733553	rs2240017	C	G	59.99	1597	28774	0.0555015	407074	ENSG00000073861	transcript	ENST00000177694.1	1	310	2572	99	33	535	0	missense_variant	c.99C>G	p.His33Gln	MODERATE	protein_coding
chr17	47733573	rs952949570	C	G	59.04	2	28774	6.95072e-05	402055	ENSG00000073861	transcript	ENST00000177694.1	1	330	2572	119	40	535	0	missense_variant	c.119C>G	p.Pro40Arg	MODERATE	protein_coding
chr17	47733575		G	A	60	1	28774	3.47536e-05	402860	ENSG00000073861	transcript	ENST00000177694.1	1	332	2572	121	41	535	0	missense_variant	c.121G>A	p.Gly41Ser	MODERATE	protein_coding
chr17	47733576		G	T	60	10	28774	0.000347536	402023	ENSG00000073861	transcript	ENST00000177694.1	1	333	2572	122	41	535	0	missense_variant	c.122G>T	p.Gly41Val	MODERATE	protein_coding
chr17	47733587	rs1310086564	G	A	60	1	28774	3.47536e-05	396003	ENSG00000073861	transcript	ENST00000177694.1	1	344	2572	133	45	535	0	missense_variant	c.133G>A	p.Ala45Thr	MODERATE	protein_coding
chr17	47733621	rs1468035427	C	T	60	2	28774	6.95072e-05	387544	ENSG00000073861	transcript	ENST00000177694.1	1	378	2572	167	56	535	0	missense_variant	c.167C>T	p.Ser56Phe	MODERATE	protein_coding
chr17	47733644	rs550237000	G	A	60	8	28774	0.000278029	379446	ENSG00000073861	transcript	ENST00000177694.1	1	401	2572	190	64	535	0	missense_variant	c.190G>A	p.Val64Met	MODERATE	protein_coding
chr17	47733672	rs1339256328	G	C	60	4	28774	0.000139014	383859	ENSG00000073861	transcript	ENST00000177694.1	1	429	2572	218	73	535	0	missense_variant	c.218G>C	p.Gly73Ala	MODERATE	protein_coding
chr17	47733734		C	T	59.44	2	28774	6.95072e-05	382974	ENSG00000073861	transcript	ENST00000177694.1	1	491	2572	280	94	535	0	missense_variant	c.280C>T	p.Pro94Ser	MODERATE	protein_coding
chr17	47733768		G	A	60	4	28774	0.000139014	399118	ENSG00000073861	transcript	ENST00000177694.1	1	525	2572	314	105	535	0	missense_variant	c.314G>A	p.Gly105Asp	MODERATE	protein_coding
chr17	47733780	rs377743321	C	G	60	9	29334	0.000306811	402551	ENSG00000073861	transcript	ENST00000177694.1	1	537	2572	326	109	535	0	missense_variant	c.326C>G	p.Ala109Gly	MODERATE	protein_coding
chr17	47733884	rs765994520	C	T	60	1	28774	3.47536e-05	431997	ENSG00000073861	transcript	ENST00000177694.1	1	641	2572	430	144	535	0	missense_variant	c.430C>T	p.His144Tyr	MODERATE	protein_coding
chr17	47742683	rs745464222	G	A	60	1	28774	3.47536e-05	455210	ENSG00000073861	transcript	ENST00000177694.1	2	776	2572	565	189	535	0	missense_variant	c.565G>A	p.Val189Met	MODERATE	protein_coding
chr17	47744751	rs569211391	G	A	60	8	28774	0.000278029	462103	ENSG00000073861	transcript	ENST00000177694.1	6	1204	2572	993	331	535	0	missense_variant	c.993G>A	p.Met331Ile	MODERATE	protein_coding
chr17	47744752		T	G	60	1	28774	3.47536e-05	463631	ENSG00000073861	transcript	ENST00000177694.1	6	1205	2572	994	332	535	0	missense_variant	c.994T>G	p.Tyr332Asp	MODERATE	protein_coding
chr17	47744773	rs12721471	A	G	60	37	28774	0.00128588	467279	ENSG00000073861	transcript	ENST00000177694.1	6	1226	2572	1015	339	535	0	missense_variant	c.1015A>G	p.Ile339Val	MODERATE	protein_coding
chr17	47744777		C	G	60	1	28774	3.47536e-05	465012	ENSG00000073861	transcript	ENST00000177694.1	6	1230	2572	1019	340	535	0	missense_variant	c.1019C>G	p.Pro340Arg	MODERATE	protein_coding
chr17	47744923	rs572097581	G	A	60	1	28774	3.47536e-05	453583	ENSG00000073861	transcript	ENST00000177694.1	6	1376	2572	1165	389	535	0	missense_variant	c.1165G>A	p.Ala389Thr	MODERATE	protein_coding
chr17	47744942	rs140598127	A	G	60	42	28774	0.00145965	463323	ENSG00000073861	transcript	ENST00000177694.1	6	1395	2572	1184	395	535	0	missense_variant	c.1184A>G	p.Tyr395Cys	MODERATE	protein_coding
chr17	47744974		C	T	60	1	28774	3.47536e-05	469062	ENSG00000073861	transcript	ENST00000177694.1	6	1427	2572	1216	406	535	0	missense_variant	c.1216C>T	p.Pro406Ser	MODERATE	protein_coding
chr17	47745034		C	A	60	1	28774	3.47536e-05	480977	ENSG00000073861	transcript	ENST00000177694.1	6	1487	2572	1276	426	535	0	missense_variant	c.1276C>A	p.Leu426Met	MODERATE	protein_coding
chr17	47745054		G	C	60	3	28774	0.000104261	481418	ENSG00000073861	transcript	ENST00000177694.1	6	1507	2572	1296	432	535	0	missense_variant	c.1296G>C	p.Trp432Cys	MODERATE	protein_coding
chr17	47745089	rs373895100	C	T	60	1	28774	3.47536e-05	481583	ENSG00000073861	transcript	ENST00000177694.1	6	1542	2572	1331	444	535	0	missense_variant	c.1331C>T	p.Pro444Leu	MODERATE	protein_coding
chr17	47745113	rs752687196	G	A	60	16	28774	0.000556058	481123	ENSG00000073861	transcript	ENST00000177694.1	6	1566	2572	1355	452	535	0	missense_variant	c.1355G>A	p.Arg452Gln	MODERATE	protein_coding
chr17	47745265		T	G	60	1	28774	3.47536e-05	483764	ENSG00000073861	transcript	ENST00000177694.1	6	1718	2572	1507	503	535	0	missense_variant	c.1507T>G	p.Ser503Ala	MODERATE	protein_coding
chr6	52186435	rs761536762	A	G	60	2	28774	6.95072e-05	502909	ENSG00000112115	transcript	ENST00000340057.1	1	49	1859	4	2	155	0	missense_variant	c.4A>G	p.Thr2Ala	MODERATE	protein_coding
chr6	52186447		A	T	60	5	28774	0.000173768	503785	ENSG00000112115	transcript	ENST00000340057.1	1	61	1859	16	6	155	0	missense_variant	c.16A>T	p.Thr6Ser	MODERATE	protein_coding
chr6	52187654	rs1348882769	A	G	60	8	28774	0.000278029	487088	ENSG00000112115	transcript	ENST00000340057.1	2	124	1859	79	27	155	0	missense_variant	c.79A>G	p.Ile27Val	MODERATE	protein_coding
chr6	52187661	rs144233360	G	A	60	10	28774	0.000347536	487698	ENSG00000112115	transcript	ENST00000340057.1	2	131	1859	86	29	155	0	missense_variant	c.86G>A	p.Arg29Gln	MODERATE	protein_coding
chr6	52187670	rs1285825975	G	A	60	1	28774	3.47536e-05	490870	ENSG00000112115	transcript	ENST00000340057.1	2	140	1859	95	32	155	0	missense_variant	c.95G>A	p.Gly32Glu	MODERATE	protein_coding
chr6	52187690	rs776322859	A	G	60	1	28774	3.47536e-05	494174	ENSG00000112115	transcript	ENST00000340057.1	2	160	1859	115	39	155	0	missense_variant	c.115A>G	p.Lys39Glu	MODERATE	protein_coding
chr6	52187703	rs780218416	G	A	60	4	28774	0.000139014	490830	ENSG00000112115	transcript	ENST00000340057.1	2	173	1859	128	43	155	0	missense_variant	c.128G>A	p.Arg43Gln	MODERATE	protein_coding
chr6	52187705	rs759761787	A	C	60	2	28774	6.95072e-05	493428	ENSG00000112115	transcript	ENST00000340057.1	2	175	1859	130	44	155	0	missense_variant	c.130A>C	p.Thr44Pro	MODERATE	protein_coding
chr6	52187804		C	T	60	1	28774	3.47536e-05	505129	ENSG00000112115	transcript	ENST00000340057.1	2	274	1859	229	77	155	0	missense_variant&splice_region_variant	c.229C>T	p.His77Tyr	MODERATE	protein_coding
chr6	52189107	rs199987410	C	T	60	20	28774	0.000695072	491768	ENSG00000112115	transcript	ENST00000340057.1	3	328	1859	283	95	155	0	missense_variant	c.283C>T	p.Arg95Cys	MODERATE	protein_coding
chr6	52189117	rs868361380	G	C	60	2	28774	6.95072e-05	492813	ENSG00000112115	transcript	ENST00000340057.1	3	338	1859	293	98	155	0	missense_variant	c.293G>C	p.Gly98Ala	MODERATE	protein_coding
chr6	52189122	rs375068948	A	C	60	1	28774	3.47536e-05	494171	ENSG00000112115	transcript	ENST00000340057.1	3	343	1859	298	100	155	0	missense_variant	c.298A>C	p.Ile100Leu	MODERATE	protein_coding
chr6	52189132		A	G	60	2	28774	6.95072e-05	492374	ENSG00000112115	transcript	ENST00000340057.1	3	353	1859	308	103	155	0	missense_variant	c.308A>G	p.Asp103Gly	MODERATE	protein_coding
chr6	52189191	rs766719721	C	T	60	1	28774	3.47536e-05	474606	ENSG00000112115	transcript	ENST00000340057.1	3	412	1859	367	123	155	0	missense_variant	c.367C>T	p.Arg123Cys	MODERATE	protein_coding
chr9	5022130	rs143227399	G	A	60	1	28774	3.47536e-05	500490	ENSG00000096968	transcript	ENST00000381652.3	3	637	5285	143	48	1132	0	missense_variant	c.143G>A	p.Gly48Glu	MODERATE	protein_coding
chr9	5044438		A	G	60	8	28774	0.000278029	511556	ENSG00000096968	transcript	ENST00000381652.3	5	880	5285	386	129	1132	0	missense_variant	c.386A>G	p.Asn129Ser	MODERATE	protein_coding
chr9	5044458	rs140052813	A	T	58.48	1	28774	3.47536e-05	513568	ENSG00000096968	transcript	ENST00000381652.3	5	900	5285	406	136	1132	0	missense_variant	c.406A>T	p.Ile136Leu	MODERATE	protein_coding
chr9	5044480		C	T	60	1	28774	3.47536e-05	513680	ENSG00000096968	transcript	ENST00000381652.3	5	922	5285	428	143	1132	0	missense_variant	c.428C>T	p.Pro143Leu	MODERATE	protein_coding
chr9	5050692	rs201191238	C	T	60	1	28774	3.47536e-05	508341	ENSG00000096968	transcript	ENST00000381652.3	6	969	5285	475	159	1132	0	missense_variant	c.475C>T	p.His159Tyr	MODERATE	protein_coding
chr9	5050723	rs767125301	C	G	60	25	28774	0.00086884	511691	ENSG00000096968	transcript	ENST00000381652.3	6	1000	5285	506	169	1132	0	missense_variant	c.506C>G	p.Pro169Arg	MODERATE	protein_coding
chr9	5050783		T	G	60	2	28774	6.95072e-05	494369	ENSG00000096968	transcript	ENST00000381652.3	6	1060	5285	566	189	1132	0	missense_variant	c.566T>G	p.Ile189Arg	MODERATE	protein_coding
chr9	5054563		C	G	60	1	28774	3.47536e-05	517611	ENSG00000096968	transcript	ENST00000381652.3	7	1109	5285	615	205	1132	0	missense_variant&splice_region_variant	c.615C>G	p.Ser205Arg	MODERATE	protein_coding
chr9	5054679	rs62637625	A	G	60	13	28774	0.000451797	519091	ENSG00000096968	transcript	ENST00000381652.3	7	1225	5285	731	244	1132	0	missense_variant	c.731A>G	p.Lys244Arg	MODERATE	protein_coding
chr9	5054702		C	T	60	2	28774	6.95072e-05	514649	ENSG00000096968	transcript	ENST00000381652.3	7	1248	5285	754	252	1132	0	missense_variant	c.754C>T	p.Leu252Phe	MODERATE	protein_coding
chr9	5054804	rs763866230	G	A	60	2	28774	6.95072e-05	517079	ENSG00000096968	transcript	ENST00000381652.3	7	1350	5285	856	286	1132	0	missense_variant	c.856G>A	p.Ala286Thr	MODERATE	protein_coding
chr9	5054877	rs746340189	C	T	60	1	28774	3.47536e-05	515007	ENSG00000096968	transcript	ENST00000381652.3	7	1423	5285	929	310	1132	0	missense_variant	c.929C>T	p.Thr310Ile	MODERATE	protein_coding
chr9	5055674		A	T	59.26	2	28774	6.95072e-05	508668	ENSG00000096968	transcript	ENST00000381652.3	8	1436	5285	942	314	1132	0	missense_variant	c.942A>T	p.Leu314Phe	MODERATE	protein_coding
chr9	5055741	rs149683525	A	G	60	20	28774	0.000695072	497608	ENSG00000096968	transcript	ENST00000381652.3	8	1503	5285	1009	337	1132	0	missense_variant	c.1009A>G	p.Asn337Asp	MODERATE	protein_coding
chr9	5064897		C	A	60	11	28774	0.00038229	514796	ENSG00000096968	transcript	ENST00000381652.3	9	1565	5285	1071	357	1132	0	missense_variant	c.1071C>A	p.Ser357Arg	MODERATE	protein_coding
chr9	5064901	rs1331900551	T	A	60	7	29334	0.000238631	515906	ENSG00000096968	transcript	ENST00000381652.3	9	1569	5285	1075	359	1132	0	missense_variant	c.1075T>A	p.Leu359Ile	MODERATE	protein_coding
chr9	5064921	rs140973912	C	A	60	1	28774	3.47536e-05	516522	ENSG00000096968	transcript	ENST00000381652.3	9	1589	5285	1095	365	1132	0	missense_variant	c.1095C>A	p.Phe365Leu	MODERATE	protein_coding
chr9	5064922	rs375678155	G	C	60	3	28774	0.000104261	515506	ENSG00000096968	transcript	ENST00000381652.3	9	1590	5285	1096	366	1132	0	missense_variant	c.1096G>C	p.Val366Leu	MODERATE	protein_coding
chr9	5064995	rs768074072	C	T	60	1	28774	3.47536e-05	514104	ENSG00000096968	transcript	ENST00000381652.3	9	1663	5285	1169	390	1132	0	missense_variant	c.1169C>T	p.Pro390Leu	MODERATE	protein_coding
chr9	5065003	rs2230723	C	G	59.98	195	28774	0.00677695	515621	ENSG00000096968	transcript	ENST00000381652.3	9	1671	5285	1177	393	1132	0	missense_variant	c.1177C>G	p.Leu393Val	MODERATE	protein_coding
chr9	5069134	rs62637623	G	T	60	5	28774	0.000173768	506393	ENSG00000096968	transcript	ENST00000381652.3	11	1933	5285	1439	480	1132	0	missense_variant	c.1439G>T	p.Cys480Phe	MODERATE	protein_coding
chr9	5072541	rs368927897	G	T	60	6	29334	0.000204541	509009	ENSG00000096968	transcript	ENST00000381652.3	13	2185	5285	1691	564	1132	0	missense_variant	c.1691G>T	p.Arg564Leu	MODERATE	protein_coding
chr9	5072561	rs139504737	G	A	60	37	29334	0.00126133	507459	ENSG00000096968	transcript	ENST00000381652.3	13	2205	5285	1711	571	1132	0	missense_variant	c.1711G>A	p.Gly571Ser	MODERATE	protein_coding
chr9	5072609	rs149705816	C	A	60	1	28774	3.47536e-05	508678	ENSG00000096968	transcript	ENST00000381652.3	13	2253	5285	1759	587	1132	0	missense_variant	c.1759C>A	p.His587Asn	MODERATE	protein_coding
chr9	5073759		A	G	60	3	28774	0.000104261	525028	ENSG00000096968	transcript	ENST00000381652.3	14	2332	5285	1838	613	1132	0	missense_variant	c.1838A>G	p.Tyr613Cys	MODERATE	protein_coding
chr9	5073770	rs77375493	G	T	60	6	28774	0.000208522	521159	ENSG00000096968	transcript	ENST00000381652.3	14	2343	5285	1849	617	1132	0	missense_variant	c.1849G>T	p.Val617Phe	MODERATE	protein_coding
chr9	5077569		A	G	59.62	2	28774	6.95072e-05	509646	ENSG00000096968	transcript	ENST00000381652.3	15	2475	5285	1981	661	1132	0	missense_variant	c.1981A>G	p.Met661Val	MODERATE	protein_coding
chr9	5078318	rs747652188	C	G	60	6	29334	0.000204541	506439	ENSG00000096968	transcript	ENST00000381652.3	16	2499	5285	2005	669	1132	0	missense_variant	c.2005C>G	p.Leu669Val	MODERATE	protein_coding
chr9	5080339		A	G	60	1	28774	3.47536e-05	492038	ENSG00000096968	transcript	ENST00000381652.3	17	2736	5285	2242	748	1132	0	missense_variant	c.2242A>G	p.Ser748Gly	MODERATE	protein_coding
chr9	5080343		G	A	60	1	28774	3.47536e-05	490831	ENSG00000096968	transcript	ENST00000381652.3	17	2740	5285	2246	749	1132	0	missense_variant	c.2246G>A	p.Gly749Glu	MODERATE	protein_coding
chr9	5081805	rs373353534	C	T	60	4	28774	0.000139014	518450	ENSG00000096968	transcript	ENST00000381652.3	19	3009	5285	2515	839	1132	0	missense_variant	c.2515C>T	p.Arg839Trp	MODERATE	protein_coding
chr9	5081806	rs747381013	G	A	57.07	2	28774	6.95072e-05	518223	ENSG00000096968	transcript	ENST00000381652.3	19	3010	5285	2516	839	1132	0	missense_variant	c.2516G>A	p.Arg839Gln	MODERATE	protein_coding
chr9	5089783	rs757780497	A	G	60	95	28774	0.00330159	473854	ENSG00000096968	transcript	ENST00000381652.3	20	3175	5285	2681	894	1132	0	missense_variant	c.2681A>G	p.Asp894Gly	MODERATE	protein_coding
chr9	5089806		C	G	60	1	28774	3.47536e-05	486423	ENSG00000096968	transcript	ENST00000381652.3	20	3198	5285	2704	902	1132	0	missense_variant	c.2704C>G	p.Leu902Val	MODERATE	protein_coding
chr9	5123104		A	C	60	1	29334	3.40901e-05	489817	ENSG00000096968	transcript	ENST00000381652.3	23	3654	5285	3160	1054	1132	0	missense_variant	c.3160A>C	p.Ser1054Arg	MODERATE	protein_coding
chr9	5123120	rs772889316	C	T	60	3	29334	0.00010227	483253	ENSG00000096968	transcript	ENST00000381652.3	23	3670	5285	3176	1059	1132	0	missense_variant&splice_region_variant	c.3176C>T	p.Ala1059Val	MODERATE	protein_coding
chr9	5126343	rs41316003	G	A	60	7	28774	0.000243275	514086	ENSG00000096968	transcript	ENST00000381652.3	24	3682	5285	3188	1063	1132	0	missense_variant	c.3188G>A	p.Arg1063His	MODERATE	protein_coding
chr9	5126406		A	G	60	4	29334	0.000136361	507372	ENSG00000096968	transcript	ENST00000381652.3	24	3745	5285	3251	1084	1132	0	missense_variant	c.3251A>G	p.Asn1084Ser	MODERATE	protein_coding
chr9	5126443	rs62637626	T	A	60	19	28774	0.000660318	496260	ENSG00000096968	transcript	ENST00000381652.3	24	3782	5285	3288	1096	1132	0	missense_variant	c.3288T>A	p.Asp1096Glu	MODERATE	protein_coding
chr9	5126684		A	G	60	3	28774	0.000104261	499463	ENSG00000096968	transcript	ENST00000381652.3	25	3786	5285	3292	1098	1132	0	missense_variant&splice_region_variant	c.3292A>G	p.Ile1098Val	MODERATE	protein_coding
chr9	5126718		A	G	60	1	28774	3.47536e-05	504105	ENSG00000096968	transcript	ENST00000381652.3	25	3820	5285	3326	1109	1132	0	missense_variant	c.3326A>G	p.Asn1109Ser	MODERATE	protein_coding
chr9	5126744	rs772893666	G	A	60	9	28774	0.000312782	512149	ENSG00000096968	transcript	ENST00000381652.3	25	3846	5285	3352	1118	1132	0	missense_variant	c.3352G>A	p.Asp1118Asn	MODERATE	protein_coding
chr1	113814919		T	C	58.59	1	28774	3.47536e-05	525605	ENSG00000134242	transcript	ENST00000359785.9	21	2546	3654	2410	804	807	0	missense_variant	c.2410A>G	p.Thr804Ala	MODERATE	protein_coding
chr1	113814922	rs957712769	G	A	58.59	1	28774	3.47536e-05	524568	ENSG00000134242	transcript	ENST00000359785.9	21	2543	3654	2407	803	807	0	missense_variant	c.2407C>T	p.Pro803Ser	MODERATE	protein_coding
chr1	113814925		G	A	60	6	28774	0.000208522	524589	ENSG00000134242	transcript	ENST00000359785.9	21	2540	3654	2404	802	807	0	missense_variant	c.2404C>T	p.Pro802Ser	MODERATE	protein_coding
chr1	113825142	rs775926544	T	C	60	3	28774	0.000104261	507012	ENSG00000134242	transcript	ENST00000359785.9	19	2417	3654	2281	761	807	0	missense_variant&splice_region_variant	c.2281A>G	p.Ser761Gly	MODERATE	protein_coding
chr1	113825156	rs757586436	C	T	60	1	28774	3.47536e-05	504627	ENSG00000134242	transcript	ENST00000359785.9	19	2403	3654	2267	756	807	0	missense_variant	c.2267G>A	p.Arg756Gln	MODERATE	protein_coding
chr1	113829592	rs56048322	C	G	60.09	85	28774	0.00295406	485917	ENSG00000134242	transcript	ENST00000359785.9	18	2386	3654	2250	750	807	0	missense_variant&splice_region_variant	c.2250G>C	p.Lys750Asn	MODERATE	protein_coding
chr1	113829656	rs551330979	A	G	59.53	2	28774	6.95072e-05	455956	ENSG00000134242	transcript	ENST00000359785.9	18	2322	3654	2186	729	807	0	missense_variant	c.2186T>C	p.Met729Thr	MODERATE	protein_coding
chr1	113829956	rs143703692	A	T	60	16	28774	0.000556058	494728	ENSG00000134242	transcript	ENST00000359785.9	17	2263	3654	2127	709	807	0	missense_variant	c.2127T>A	p.Asp709Glu	MODERATE	protein_coding
chr1	113830005		G	C	59.36	1	28774	3.47536e-05	493855	ENSG00000134242	transcript	ENST00000359785.9	17	2214	3654	2078	693	807	0	missense_variant	c.2078C>G	p.Pro693Arg	MODERATE	protein_coding
chr1	113830008	rs183145687	G	C	59.81	4	28774	0.000139014	494907	ENSG00000134242	transcript	ENST00000359785.9	17	2211	3654	2075	692	807	0	missense_variant	c.2075C>G	p.Ser692Cys	MODERATE	protein_coding
chr1	113830014	rs1369870071	C	T	59.79	7	28774	0.000243275	493420	ENSG00000134242	transcript	ENST00000359785.9	17	2205	3654	2069	690	807	0	missense_variant	c.2069G>A	p.Arg690His	MODERATE	protein_coding
chr1	113830023	rs142861258	T	A	60	2	28774	6.95072e-05	498477	ENSG00000134242	transcript	ENST00000359785.9	17	2196	3654	2060	687	807	0	missense_variant	c.2060A>T	p.His687Leu	MODERATE	protein_coding
chr1	113833125	rs74111772	C	T	59.97	49	28774	0.00170293	513631	ENSG00000134242	transcript	ENST00000359785.9	16	2175	3654	2039	680	807	0	missense_variant	c.2039G>A	p.Arg680Gln	MODERATE	protein_coding
chr1	113834435		T	A	60	2	28774	6.95072e-05	515746	ENSG00000134242	transcript	ENST00000359785.9	15	2035	3654	1899	633	807	0	missense_variant	c.1899A>T	p.Glu633Asp	MODERATE	protein_coding
chr1	113834912		G	C	60	3	28774	0.000104261	487828	ENSG00000134242	transcript	ENST00000359785.9	14	2028	3654	1892	631	807	0	missense_variant&splice_region_variant	c.1892C>G	p.Ala631Gly	MODERATE	protein_coding
chr1	113834946	rs2476601	A	G	60	28982	28774	1.00723	520576	ENSG00000134242	transcript	ENST00000359785.9	14	1994	3654	1858	620	807	0	missense_variant	c.1858T>C	p.Trp620Arg	MODERATE	protein_coding
chr1	113834988	rs138223016	C	A	60	1	28774	3.47536e-05	514341	ENSG00000134242	transcript	ENST00000359785.9	14	1952	3654	1816	606	807	0	missense_variant	c.1816G>T	p.Ala606Ser	MODERATE	protein_coding
chr1	113837619	rs61757796	G	A	60	1	28774	3.47536e-05	490269	ENSG00000134242	transcript	ENST00000359785.9	13	1917	3654	1781	594	807	0	missense_variant	c.1781C>T	p.Ser594Leu	MODERATE	protein_coding
chr1	113837648	rs780077738	T	G	60	1	28774	3.47536e-05	483070	ENSG00000134242	transcript	ENST00000359785.9	13	1888	3654	1752	584	807	0	missense_variant	c.1752A>C	p.Leu584Phe	MODERATE	protein_coding
chr1	113837658	rs200849500	T	C	60	50	28774	0.00173768	488659	ENSG00000134242	transcript	ENST00000359785.9	13	1878	3654	1742	581	807	0	missense_variant	c.1742A>G	p.His581Arg	MODERATE	protein_coding
chr1	113837722		T	G	60	11	28774	0.00038229	491254	ENSG00000134242	transcript	ENST00000359785.9	13	1814	3654	1678	560	807	0	missense_variant	c.1678A>C	p.Thr560Pro	MODERATE	protein_coding
chr1	113837769	rs370156443	C	A	60	2	28774	6.95072e-05	497952	ENSG00000134242	transcript	ENST00000359785.9	13	1767	3654	1631	544	807	0	missense_variant	c.1631G>T	p.Gly544Val	MODERATE	protein_coding
chr1	113837773	rs114092230	T	C	60	43	28774	0.0014944	500533	ENSG00000134242	transcript	ENST00000359785.9	13	1763	3654	1627	543	807	0	missense_variant	c.1627A>G	p.Ser543Gly	MODERATE	protein_coding
chr1	113837827	rs1159274921	C	T	60	7	28774	0.000243275	505970	ENSG00000134242	transcript	ENST00000359785.9	13	1709	3654	1573	525	807	0	missense_variant	c.1573G>A	p.Val525Ile	MODERATE	protein_coding
chr1	113837829	rs556833484	C	G	60	36	28774	0.00125113	506567	ENSG00000134242	transcript	ENST00000359785.9	13	1707	3654	1571	524	807	0	missense_variant	c.1571G>C	p.Gly524Ala	MODERATE	protein_coding
chr1	113837872	rs542764663	G	A	60	9	28774	0.000312782	507652	ENSG00000134242	transcript	ENST00000359785.9	13	1664	3654	1528	510	807	0	missense_variant	c.1528C>T	p.Arg510Cys	MODERATE	protein_coding
chr1	113837886	rs570783720	G	C	60	34	28774	0.00118162	506643	ENSG00000134242	transcript	ENST00000359785.9	13	1650	3654	1514	505	807	0	missense_variant	c.1514C>G	p.Ser505Cys	MODERATE	protein_coding
chr1	113837958		A	G	59.99	23	28774	0.000799333	515312	ENSG00000134242	transcript	ENST00000359785.9	13	1578	3654	1442	481	807	0	missense_variant	c.1442T>C	p.Phe481Ser	MODERATE	protein_coding
chr1	113838034	rs72650672	G	C	60	3	28774	0.000104261	515287	ENSG00000134242	transcript	ENST00000359785.9	13	1502	3654	1366	456	807	0	missense_variant	c.1366C>G	p.Gln456Glu	MODERATE	protein_coding
chr1	113838064	rs758909741	G	A	60	1	28774	3.47536e-05	510471	ENSG00000134242	transcript	ENST00000359785.9	13	1472	3654	1336	446	807	0	missense_variant	c.1336C>T	p.Arg446Trp	MODERATE	protein_coding
chr1	113838069		A	G	60	2	28774	6.95072e-05	513247	ENSG00000134242	transcript	ENST00000359785.9	13	1467	3654	1331	444	807	0	missense_variant	c.1331T>C	p.Ile444Thr	MODERATE	protein_coding
chr1	113838189	rs1457835947	A	G	60	1	28774	3.47536e-05	517909	ENSG00000134242	transcript	ENST00000359785.9	13	1347	3654	1211	404	807	0	missense_variant	c.1211T>C	p.Ile404Thr	MODERATE	protein_coding
chr1	113838215	rs750602723	C	T	60	4	28774	0.000139014	521314	ENSG00000134242	transcript	ENST00000359785.9	13	1321	3654	1185	395	807	0	missense_variant	c.1185G>A	p.Met395Ile	MODERATE	protein_coding
chr1	113838222		G	C	60	1	28774	3.47536e-05	520796	ENSG00000134242	transcript	ENST00000359785.9	13	1314	3654	1178	393	807	0	missense_variant	c.1178C>G	p.Thr393Arg	MODERATE	protein_coding
chr1	113838264	rs138092829	T	C	60	8	28774	0.000278029	517993	ENSG00000134242	transcript	ENST00000359785.9	13	1272	3654	1136	379	807	0	missense_variant	c.1136A>G	p.Asp379Gly	MODERATE	protein_coding
chr1	113838276		C	A	60	2	28774	6.95072e-05	519062	ENSG00000134242	transcript	ENST00000359785.9	13	1260	3654	1124	375	807	0	missense_variant	c.1124G>T	p.Ser375Ile	MODERATE	protein_coding
chr1	113838290		G	C	60	2	28774	6.95072e-05	517973	ENSG00000134242	transcript	ENST00000359785.9	13	1246	3654	1110	370	807	0	missense_variant	c.1110C>G	p.His370Gln	MODERATE	protein_coding
chr1	113838292	rs72650671	G	T	60	79	28774	0.00274553	518653	ENSG00000134242	transcript	ENST00000359785.9	13	1244	3654	1108	370	807	0	missense_variant	c.1108C>A	p.His370Asn	MODERATE	protein_coding
chr1	113838310	rs773113553	T	C	60	2	28774	6.95072e-05	520230	ENSG00000134242	transcript	ENST00000359785.9	13	1226	3654	1090	364	807	0	missense_variant	c.1090A>G	p.Lys364Glu	MODERATE	protein_coding
chr1	113838343	rs759020958	A	G	60	1	28774	3.47536e-05	521142	ENSG00000134242	transcript	ENST00000359785.9	13	1193	3654	1057	353	807	0	missense_variant	c.1057T>C	p.Ser353Pro	MODERATE	protein_coding
chr1	113838596	rs755206741	C	T	60	1	28774	3.47536e-05	519058	ENSG00000134242	transcript	ENST00000359785.9	12	1076	3654	940	314	807	0	missense_variant	c.940G>A	p.Glu314Lys	MODERATE	protein_coding
chr1	113838618	rs771284583	A	C	60	2	28774	6.95072e-05	519724	ENSG00000134242	transcript	ENST00000359785.9	12	1054	3654	918	306	807	0	missense_variant&splice_region_variant	c.918T>G	p.Ser306Arg	MODERATE	protein_coding
chr1	113852067	rs33996649	C	T	59.99	160	28774	0.00556058	510964	ENSG00000134242	transcript	ENST00000359785.9	10	924	3654	788	263	807	0	missense_variant	c.788G>A	p.Arg263Gln	MODERATE	protein_coding
chr1	113852068	rs143665827	G	A	60	4	28774	0.000139014	511239	ENSG00000134242	transcript	ENST00000359785.9	10	923	3654	787	263	807	0	missense_variant	c.787C>T	p.Arg263Trp	MODERATE	protein_coding
chr1	113854487		A	G	60	1	28774	3.47536e-05	515134	ENSG00000134242	transcript	ENST00000359785.9	9	870	3654	734	245	807	0	missense_variant	c.734T>C	p.Met245Thr	MODERATE	protein_coding
chr1	113854503		T	C	60	3	28774	0.000104261	518790	ENSG00000134242	transcript	ENST00000359785.9	9	854	3654	718	240	807	0	missense_variant	c.718A>G	p.Ile240Val	MODERATE	protein_coding
chr1	113854537	rs150163293	A	G	60	3	28774	0.000104261	514437	ENSG00000134242	transcript	ENST00000532224.5	5	455	2421	370	124	135	0	missense_variant&splice_region_variant	c.370T>C	p.Cys124Arg	MODERATE	nonsense_mediated_decay
chr1	113854952	rs1354700890	C	T	60	1	28774	3.47536e-05	501571	ENSG00000134242	transcript	ENST00000359785.9	8	774	3654	638	213	807	0	missense_variant	c.638G>A	p.Arg213His	MODERATE	protein_coding
chr1	113854985		A	G	60	1	28774	3.47536e-05	484830	ENSG00000134242	transcript	ENST00000359785.9	8	741	3654	605	202	807	0	missense_variant	c.605T>C	p.Ile202Thr	MODERATE	protein_coding
chr1	113854986	rs558134427	T	C	60	2	28774	6.95072e-05	483668	ENSG00000134242	transcript	ENST00000359785.9	8	740	3654	604	202	807	0	missense_variant	c.604A>G	p.Ile202Val	MODERATE	protein_coding
chr1	113856441		C	T	60	1	28774	3.47536e-05	503495	ENSG00000134242	transcript	ENST00000359785.9	7	617	3654	481	161	807	0	missense_variant&splice_region_variant	c.481G>A	p.Glu161Lys	MODERATE	protein_coding
chr1	113856606	rs1444555733	C	T	60	1	28774	3.47536e-05	481916	ENSG00000134242	transcript	ENST00000359785.9	6	558	3654	422	141	807	0	missense_variant	c.422G>A	p.Arg141His	MODERATE	protein_coding
chr1	113857757		A	C	60	1	28774	3.47536e-05	515849	ENSG00000134242	transcript	ENST00000359785.9	5	525	3654	389	130	807	0	missense_variant	c.389T>G	p.Met130Arg	MODERATE	protein_coding
chr1	113857776		T	C	60	1	28774	3.47536e-05	517114	ENSG00000134242	transcript	ENST00000359785.9	5	506	3654	370	124	807	0	missense_variant&splice_region_variant	c.370A>G	p.Ile124Val	MODERATE	protein_coding
chr1	113859067	rs754156386	G	A	60	9	28774	0.000312782	504348	ENSG00000134242	transcript	ENST00000359785.9	3	344	3654	208	70	807	0	missense_variant	c.208C>T	p.Arg70Trp	MODERATE	protein_coding
chr1	113859441	rs552592963	G	A	60	16	28774	0.000556058	515923	ENSG00000134242	transcript	ENST00000359785.9	2	243	3654	107	36	807	0	missense_variant	c.107C>T	p.Thr36Ile	MODERATE	protein_coding
chr1	113864216		T	C	60	3	28774	0.000104261	456668	ENSG00000134242	transcript	ENST00000529045.1	2	384	527	254	85	92	0	missense_variant	c.254A>G	p.Asn85Ser	MODERATE	nonsense_mediated_decay
chr1	113864280	rs563520264	T	C	60	1	28774	3.47536e-05	468982	ENSG00000134242	transcript	ENST00000529045.1	2	320	527	190	64	92	0	missense_variant	c.190A>G	p.Ser64Gly	MODERATE	nonsense_mediated_decay
chr1	113864291		G	A	59.99	21	28774	0.000729826	467609	ENSG00000134242	transcript	ENST00000529045.1	2	309	527	179	60	92	0	missense_variant	c.179C>T	p.Ser60Leu	MODERATE	nonsense_mediated_decay
chr1	113864307	rs745620871	T	C	59.81	4	28774	0.000139014	471538	ENSG00000134242	transcript	ENST00000529045.1	2	293	527	163	55	92	0	missense_variant	c.163A>G	p.Ser55Gly	MODERATE	nonsense_mediated_decay
chr1	113864312		T	A	60	1	28774	3.47536e-05	462459	ENSG00000134242	transcript	ENST00000529045.1	2	288	527	158	53	92	0	missense_variant	c.158A>T	p.Asp53Val	MODERATE	nonsense_mediated_decay
chr1	113864352	rs574835912	G	A	59.87	11	28774	0.00038229	440313	ENSG00000134242	transcript	ENST00000529045.1	2	248	527	118	40	92	0	missense_variant	c.118C>T	p.Arg40Cys	MODERATE	nonsense_mediated_decay
chr1	113871547	rs145473954	T	C	60	1	28774	3.47536e-05	510604	ENSG00000134242	transcript	ENST00000359785.9	1	213	3654	77	26	807	0	missense_variant	c.77A>G	p.Asn26Ser	MODERATE	protein_coding
chr1	113871589		T	C	60	7	28774	0.000243275	500828	ENSG00000134242	transcript	ENST00000359785.9	1	171	3654	35	12	807	0	missense_variant	c.35A>G	p.Asp12Gly	MODERATE	protein_coding
chr6	137198101	rs1887415	A	G	60	992	28774	0.0344756	519909	ENSG00000027697	transcript	ENST00000367739.8	7	1522	2139	1400	467	489	0	missense_variant	c.1400T>C	p.Leu467Pro	MODERATE	protein_coding
chr6	137198119		T	C	60	1	28774	3.47536e-05	515858	ENSG00000027697	transcript	ENST00000367739.8	7	1504	2139	1382	461	489	0	missense_variant	c.1382A>G	p.His461Arg	MODERATE	protein_coding
chr6	137198176		C	T	60	3	28774	0.000104261	512309	ENSG00000027697	transcript	ENST00000367739.8	7	1447	2139	1325	442	489	0	missense_variant	c.1325G>A	p.Gly442Glu	MODERATE	protein_coding
chr6	137198252	rs1177852620	T	C	60	1	28774	3.47536e-05	501439	ENSG00000027697	transcript	ENST00000367739.8	7	1371	2139	1249	417	489	0	missense_variant	c.1249A>G	p.Ser417Gly	MODERATE	protein_coding
chr6	137198281	rs146842669	T	G	60	4	28774	0.000139014	506691	ENSG00000027697	transcript	ENST00000367739.8	7	1342	2139	1220	407	489	0	missense_variant	c.1220A>C	p.His407Pro	MODERATE	protein_coding
chr6	137198330	rs1360178983	T	C	60	1	28774	3.47536e-05	504357	ENSG00000027697	transcript	ENST00000367739.8	7	1293	2139	1171	391	489	0	missense_variant	c.1171A>G	p.Ser391Gly	MODERATE	protein_coding
chr6	137198386		G	A	60	7	28774	0.000243275	496083	ENSG00000027697	transcript	ENST00000367739.8	7	1237	2139	1115	372	489	0	missense_variant	c.1115C>T	p.Thr372Ile	MODERATE	protein_coding
chr6	137198408	rs56403507	C	T	60	1	28774	3.47536e-05	490745	ENSG00000027697	transcript	ENST00000367739.8	7	1215	2139	1093	365	489	0	missense_variant	c.1093G>A	p.Val365Met	MODERATE	protein_coding
chr6	137198474	rs121913185	C	T	60	5	28774	0.000173768	502573	ENSG00000027697	transcript	ENST00000367739.8	7	1149	2139	1027	343	489	0	missense_variant	c.1027G>A	p.Val343Met	MODERATE	protein_coding
chr6	137198497	rs17175350	T	G	60	16	28774	0.000556058	501918	ENSG00000027697	transcript	ENST00000367739.8	7	1126	2139	1004	335	489	0	missense_variant	c.1004A>C	p.His335Pro	MODERATE	protein_coding
chr6	137198588	rs1356141512	C	T	60	1	28774	3.47536e-05	503504	ENSG00000027697	transcript	ENST00000367739.8	7	1035	2139	913	305	489	0	missense_variant	c.913G>A	p.Val305Ile	MODERATE	protein_coding
chr6	137198637	rs121913184	G	C	60	12	28774	0.000417043	492087	ENSG00000027697	transcript	ENST00000367739.8	7	986	2139	864	288	489	0	missense_variant&splice_region_variant	c.864C>G	p.Ile288Met	MODERATE	protein_coding
chr6	137200963	rs1349442485	A	C	60	2	28774	6.95072e-05	520315	ENSG00000027697	transcript	ENST00000367739.8	6	901	2139	779	260	489	0	missense_variant	c.779T>G	p.Val260Gly	MODERATE	protein_coding
chr6	137200969		A	G	60	2	28774	6.95072e-05	519214	ENSG00000027697	transcript	ENST00000367739.8	6	895	2139	773	258	489	0	missense_variant	c.773T>C	p.Phe258Ser	MODERATE	protein_coding
chr6	137203568	rs148469894	G	A	60	7	28774	0.000243275	509278	ENSG00000027697	transcript	ENST00000367739.8	5	786	2139	664	222	489	0	missense_variant	c.664C>T	p.His222Tyr	MODERATE	protein_coding
chr6	137203624	rs1258321707	G	A	59.61	2	28774	6.95072e-05	515610	ENSG00000027697	transcript	ENST00000367739.8	5	730	2139	608	203	489	0	missense_variant	c.608C>T	p.Ala203Val	MODERATE	protein_coding
chr6	137203643	rs55666220	C	T	60.02	103	28774	0.00357962	515218	ENSG00000027697	transcript	ENST00000367739.8	5	711	2139	589	197	489	0	missense_variant	c.589G>A	p.Glu197Lys	MODERATE	protein_coding
chr6	137203666	rs55881171	G	T	60	10	28774	0.000347536	513193	ENSG00000027697	transcript	ENST00000367739.8	5	688	2139	566	189	489	0	missense_variant	c.566C>A	p.Thr189Lys	MODERATE	protein_coding
chr6	137204340	rs137854904	C	T	60	53	28774	0.00184194	497665	ENSG00000027697	transcript	ENST00000367739.8	4	660	2139	538	180	489	0	missense_variant	c.538G>A	p.Gly180Arg	MODERATE	protein_coding
chr6	137204388	rs146687518	C	T	60	9	29334	0.000306811	497841	ENSG00000027697	transcript	ENST00000367739.8	4	612	2139	490	164	489	0	missense_variant	c.490G>A	p.Glu164Lys	MODERATE	protein_coding
chr6	137204412	rs150445578	C	T	60	1	29334	3.40901e-05	499744	ENSG00000027697	transcript	ENST00000367739.8	4	588	2139	466	156	489	0	missense_variant	c.466G>A	p.Glu156Lys	MODERATE	protein_coding
chr6	137206223	rs755616208	T	C	59.59	1	28774	3.47536e-05	522124	ENSG00000027697	transcript	ENST00000367739.8	3	408	2139	286	96	489	0	missense_variant	c.286A>G	p.Asn96Asp	MODERATE	protein_coding
chr6	137206273	rs377227464	T	C	60	2	29334	6.81803e-05	506808	ENSG00000027697	transcript	ENST00000367739.8	3	358	2139	236	79	489	0	missense_variant	c.236A>G	p.Asn79Ser	MODERATE	protein_coding
chr6	137206982	rs17175322	C	T	60	12	28774	0.000417043	510016	ENSG00000027697	transcript	ENST00000367739.8	2	303	2139	181	61	489	0	missense_variant	c.181G>A	p.Val61Ile	MODERATE	protein_coding
chr6	137207024	rs781724626	A	G	60	2	28774	6.95072e-05	511524	ENSG00000027697	transcript	ENST00000367739.8	2	261	2139	139	47	489	0	missense_variant	c.139T>C	p.Tyr47His	MODERATE	protein_coding
chr6	137207027	rs538147969	C	T	60	1	28774	3.47536e-05	509395	ENSG00000027697	transcript	ENST00000367739.8	2	258	2139	136	46	489	0	missense_variant	c.136G>A	p.Val46Ile	MODERATE	protein_coding
chr6	137207030	rs777965499	T	C	59.59	2	28774	6.95072e-05	512719	ENSG00000027697	transcript	ENST00000367739.8	2	255	2139	133	45	489	0	missense_variant	c.133A>G	p.Ile45Val	MODERATE	protein_coding
chr6	137207071	rs370074491	G	A	60	1	28774	3.47536e-05	509496	ENSG00000027697	transcript	ENST00000367739.8	2	214	2139	92	31	489	0	missense_variant	c.92C>T	p.Thr31Ile	MODERATE	protein_coding
chr6	137215285		A	T	60	2	28774	6.95072e-05	516529	ENSG00000027697	transcript	ENST00000414770.5	2	300	748	37	13	160	0	missense_variant	c.37T>A	p.Phe13Ile	MODERATE	protein_coding
chr6	137215318	rs1327475	G	A	60	4665	28774	0.162126	527626	ENSG00000027697	transcript	ENST00000414770.5	2	267	748	4	2	160	0	missense_variant	c.4C>T	p.Leu2Phe	MODERATE	protein_coding
chr6	137219267		T	C	60	1	28774	3.47536e-05	499476	ENSG00000027697	transcript	ENST00000367739.8	1	183	2139	61	21	489	0	missense_variant	c.61A>G	p.Thr21Ala	MODERATE	protein_coding
chr6	137219288	rs11575936	C	T	60	2	28774	6.95072e-05	503430	ENSG00000027697	transcript	ENST00000367739.8	1	162	2139	40	14	489	0	missense_variant	c.40G>A	p.Val14Met	MODERATE	protein_coding
chr2	9490200	rs142315365	C	G	60.06	4	28774	0.000139014	519648	ENSG00000151694	transcript	ENST00000310823.7	19	2635	4349	2452	818	824	0	missense_variant	c.2452G>C	p.Asp818His	MODERATE	protein_coding
chr2	9490220		A	C	60	2	28774	6.95072e-05	517773	ENSG00000151694	transcript	ENST00000310823.7	19	2615	4349	2432	811	824	0	missense_variant	c.2432T>G	p.Leu811Arg	MODERATE	protein_coding
chr2	9490340		T	A	60	2	28774	6.95072e-05	487713	ENSG00000151694	transcript	ENST00000310823.7	19	2495	4349	2312	771	824	0	missense_variant	c.2312A>T	p.His771Leu	MODERATE	protein_coding
chr2	9490409	rs79932015	G	A	60	69	28774	0.002398	488491	ENSG00000151694	transcript	ENST00000310823.7	19	2426	4349	2243	748	824	0	missense_variant	c.2243C>T	p.Ala748Val	MODERATE	protein_coding
chr2	9490412	rs55796712	G	A	60	978	28774	0.033989	494254	ENSG00000151694	transcript	ENST00000310823.7	19	2423	4349	2240	747	824	0	missense_variant	c.2240C>T	p.Ser747Leu	MODERATE	protein_coding
chr2	9492963	rs61754177	C	T	60	11	28774	0.00038229	527275	ENSG00000151694	transcript	ENST00000310823.7	17	2200	4349	2017	673	824	0	missense_variant	c.2017G>A	p.Val673Ile	MODERATE	protein_coding
chr2	9493755	rs140933944	T	C	60	2	28774	6.95072e-05	511784	ENSG00000151694	transcript	ENST00000310823.7	16	2168	4349	1985	662	824	0	missense_variant	c.1985A>G	p.Asn662Ser	MODERATE	protein_coding
chr2	9494722	rs140536552	C	T	60	21	28774	0.000729826	460275	ENSG00000151694	transcript	ENST00000310823.7	15	2012	4349	1829	610	824	0	missense_variant	c.1829G>A	p.Arg610His	MODERATE	protein_coding
chr2	9497114		C	T	60	2	28774	6.95072e-05	499998	ENSG00000151694	transcript	ENST00000310823.7	14	1966	4349	1783	595	824	0	missense_variant&splice_region_variant	c.1783G>A	p.Glu595Lys	MODERATE	protein_coding
chr2	9497213	rs549183501	C	T	60	32	28774	0.00111212	515870	ENSG00000151694	transcript	ENST00000310823.7	14	1867	4349	1684	562	824	0	missense_variant	c.1684G>A	p.Glu562Lys	MODERATE	protein_coding
chr2	9497233		C	T	60	3	28774	0.000104261	513147	ENSG00000151694	transcript	ENST00000310823.7	14	1847	4349	1664	555	824	0	missense_variant	c.1664G>A	p.Cys555Tyr	MODERATE	protein_coding
chr2	9502211	rs749866093	G	A	60	9	28774	0.000312782	496590	ENSG00000151694	transcript	ENST00000310823.7	13	1793	4349	1610	537	824	0	missense_variant	c.1610C>T	p.Ala537Val	MODERATE	protein_coding
chr2	9505245		A	G	60	2	28774	6.95072e-05	492793	ENSG00000151694	transcript	ENST00000310823.7	12	1648	4349	1465	489	824	0	missense_variant	c.1465T>C	p.Cys489Arg	MODERATE	protein_coding
chr2	9518171	rs777632615	A	G	60	2	28774	6.95072e-05	513288	ENSG00000151694	transcript	ENST00000310823.7	9	1217	4349	1034	345	824	0	missense_variant	c.1034T>C	p.Met345Thr	MODERATE	protein_coding
chr2	9527801	rs2230818	T	C	60.02	827	28774	0.0287412	510286	ENSG00000151694	transcript	ENST00000310823.7	5	787	4349	604	202	824	0	missense_variant	c.604A>G	p.Arg202Gly	MODERATE	protein_coding
chr2	9527921	rs34431503	T	C	59.95	16	28774	0.000556058	503158	ENSG00000151694	transcript	ENST00000310823.7	5	667	4349	484	162	824	0	missense_variant	c.484A>G	p.Lys162Glu	MODERATE	protein_coding
chr2	9536709		C	A	60	2	28774	6.95072e-05	506137	ENSG00000151694	transcript	ENST00000310823.7	3	533	4349	350	117	824	0	missense_variant	c.350G>T	p.Gly117Val	MODERATE	protein_coding
chr2	9536718		A	T	60	1	28774	3.47536e-05	506486	ENSG00000151694	transcript	ENST00000310823.7	3	524	4349	341	114	824	0	missense_variant	c.341T>A	p.Phe114Tyr	MODERATE	protein_coding
chr2	9536720		G	C	60	1	28774	3.47536e-05	505987	ENSG00000151694	transcript	ENST00000310823.7	3	522	4349	339	113	824	0	missense_variant	c.339C>G	p.Asp113Glu	MODERATE	protein_coding
chr2	9536758	rs780467691	C	T	60	2	28774	6.95072e-05	509923	ENSG00000151694	transcript	ENST00000310823.7	3	484	4349	301	101	824	0	missense_variant	c.301G>A	p.Gly101Ser	MODERATE	protein_coding
chr2	9536764	rs897223424	C	A	60	1	28774	3.47536e-05	510401	ENSG00000151694	transcript	ENST00000310823.7	3	478	4349	295	99	824	0	missense_variant	c.295G>T	p.Val99Leu	MODERATE	protein_coding
chr2	9536770		C	T	60	2	28774	6.95072e-05	509642	ENSG00000151694	transcript	ENST00000310823.7	3	472	4349	289	97	824	0	missense_variant	c.289G>A	p.Val97Met	MODERATE	protein_coding
chr2	9536795		T	G	60	1	28774	3.47536e-05	511649	ENSG00000151694	transcript	ENST00000310823.7	3	447	4349	264	88	824	0	missense_variant	c.264A>C	p.Glu88Asp	MODERATE	protein_coding
chr2	9536827	rs77759270	G	C	60	3	28774	0.000104261	513296	ENSG00000151694	transcript	ENST00000310823.7	3	415	4349	232	78	824	0	missense_variant&splice_region_variant	c.232C>G	p.His78Asp	MODERATE	protein_coding
chr10	6428310		G	A	60	1	28774	3.47536e-05	500584	ENSG00000065675	transcript	ENST00000263125.9	18	2118	3285	2018	673	706	0	missense_variant	c.2018C>T	p.Pro673Leu	MODERATE	protein_coding
chr10	6430871	rs147040074	C	T	60	7	28774	0.000243275	454686	ENSG00000065675	transcript	ENST00000263125.9	17	2004	3285	1904	635	706	0	missense_variant	c.1904G>A	p.Arg635Gln	MODERATE	protein_coding
chr10	6430905	rs199890234	C	T	60	6	28774	0.000208522	461480	ENSG00000065675	transcript	ENST00000263125.9	17	1970	3285	1870	624	706	0	missense_variant	c.1870G>A	p.Val624Met	MODERATE	protein_coding
chr10	6430915	rs747509835	C	A	60	14	28774	0.00048655	468268	ENSG00000065675	transcript	ENST00000263125.9	17	1960	3285	1860	620	706	0	missense_variant	c.1860G>T	p.Lys620Asn	MODERATE	protein_coding
chr10	6441930	rs34663609	C	T	60	5	28774	0.000173768	486655	ENSG00000065675	transcript	ENST00000263125.9	16	1899	3285	1799	600	706	0	missense_variant	c.1799G>A	p.Arg600Gln	MODERATE	protein_coding
chr10	6442024		G	C	60	1	28774	3.47536e-05	496607	ENSG00000065675	transcript	ENST00000263125.9	16	1805	3285	1705	569	706	0	missense_variant	c.1705C>G	p.Leu569Val	MODERATE	protein_coding
chr10	6456759	rs748878631	G	A	60	1	28774	3.47536e-05	489864	ENSG00000065675	transcript	ENST00000263125.9	15	1662	3285	1562	521	706	0	missense_variant	c.1562C>T	p.Ala521Val	MODERATE	protein_coding
chr10	6464316	rs770093970	G	A	60	1	28774	3.47536e-05	502061	ENSG00000065675	transcript	ENST00000263125.9	13	1542	3285	1442	481	706	0	missense_variant	c.1442C>T	p.Ala481Val	MODERATE	protein_coding
chr10	6464322	rs78855257	G	C	60	116	28774	0.00403142	508606	ENSG00000065675	transcript	ENST00000263125.9	13	1536	3285	1436	479	706	0	missense_variant	c.1436C>G	p.Ser479Cys	MODERATE	protein_coding
chr10	6479077		T	C	60	3	28774	0.000104261	502996	ENSG00000065675	transcript	ENST00000263125.9	12	1368	3285	1268	423	706	0	missense_variant	c.1268A>G	p.Glu423Gly	MODERATE	protein_coding
chr10	6483526	rs1171023942	T	G	60	4	28774	0.000139014	508614	ENSG00000065675	transcript	ENST00000263125.9	11	1193	3285	1093	365	706	0	missense_variant	c.1093A>C	p.Asn365His	MODERATE	protein_coding
chr10	6483546	rs759262968	T	C	60	1	28774	3.47536e-05	508036	ENSG00000065675	transcript	ENST00000263125.9	11	1173	3285	1073	358	706	0	missense_variant	c.1073A>G	p.His358Arg	MODERATE	protein_coding
chr10	6483552	rs764522089	A	G	60	2	28774	6.95072e-05	509181	ENSG00000065675	transcript	ENST00000263125.9	11	1167	3285	1067	356	706	0	missense_variant	c.1067T>C	p.Met356Thr	MODERATE	protein_coding
chr10	6483559	rs34524148	C	T	60	95	28774	0.00330159	509827	ENSG00000065675	transcript	ENST00000263125.9	11	1160	3285	1060	354	706	0	missense_variant	c.1060G>A	p.Asp354Asn	MODERATE	protein_coding
chr10	6485181	rs2236379	G	A	60	10372	28774	0.360464	455788	ENSG00000065675	transcript	ENST00000263125.9	10	1089	3285	989	330	706	0	missense_variant	c.989C>T	p.Pro330Leu	MODERATE	protein_coding
chr10	6485188	rs773679117	C	T	60	1	28774	3.47536e-05	461889	ENSG00000065675	transcript	ENST00000263125.9	10	1082	3285	982	328	706	0	missense_variant	c.982G>A	p.Ala328Thr	MODERATE	protein_coding
chr10	6485231	rs781126650	T	G	60	1	28774	3.47536e-05	478693	ENSG00000065675	transcript	ENST00000263125.9	10	1039	3285	939	313	706	0	missense_variant	c.939A>C	p.Glu313Asp	MODERATE	protein_coding
chr10	6486050	rs34193902	A	T,C	60	47,1	28774	#VALUE!	490645	ENSG00000065675	transcript	ENST00000263125.9	9	985	3285	885	295	706	0	missense_variant	c.885T>G	p.Ile295Met	MODERATE	protein_coding
chr10	6486102		G	A	60	1	28774	3.47536e-05	497706	ENSG00000065675	transcript	ENST00000263125.9	9	933	3285	833	278	706	0	missense_variant	c.833C>T	p.Ala278Val	MODERATE	protein_coding
chr10	6497055	rs148789784	T	C	60	27	28774	0.000938347	506971	ENSG00000065675	transcript	ENST00000263125.9	7	740	3285	640	214	706	0	missense_variant	c.640A>G	p.Ile214Val	MODERATE	protein_coding
chr10	6498469	rs141631625	C	T,CGTG	60	1,1	28774	#VALUE!	496098	ENSG00000065675	transcript	ENST00000263125.9	5	569	3285	469	157	706	0	missense_variant	c.469G>A	p.Val157Ile	MODERATE	protein_coding
chr10	6498525	rs138291602	C	G	60	53	28774	0.00184194	476932	ENSG00000065675	transcript	ENST00000263125.9	5	513	3285	413	138	706	0	missense_variant	c.413G>C	p.Gly138Ala	MODERATE	protein_coding
chr10	6498527	rs756637907	T	A	59.95	14	28774	0.00048655	478956	ENSG00000065675	transcript	ENST00000263125.9	5	511	3285	411	137	706	0	missense_variant	c.411A>T	p.Glu137Asp	MODERATE	protein_coding
chr10	6498539	rs773196997	T	G	60	1	28774	3.47536e-05	483264	ENSG00000065675	transcript	ENST00000263125.9	5	499	3285	399	133	706	0	missense_variant	c.399A>C	p.Glu133Asp	MODERATE	protein_coding
chr10	6498545	rs1032771016	C	T	60	3	28774	0.000104261	484258	ENSG00000065675	transcript	ENST00000263125.9	5	493	3285	393	131	706	0	missense_variant	c.393G>A	p.Met131Ile	MODERATE	protein_coding
chr10	6498549		T	C	60	5	28774	0.000173768	483088	ENSG00000065675	transcript	ENST00000263125.9	5	489	3285	389	130	706	0	missense_variant	c.389A>G	p.Asp130Gly	MODERATE	protein_coding
chr10	6511181	rs749207936	C	T	60	1	28774	3.47536e-05	457145	ENSG00000065675	transcript	ENST00000263125.9	3	232	3285	132	44	706	0	missense_variant	c.132G>A	p.Met44Ile	MODERATE	protein_coding
chr10	6512163		C	T	60	3	28774	0.000104261	518293	ENSG00000065675	transcript	ENST00000610727.1	1	10	3077	10	4	670	0	missense_variant&splice_region_variant	c.10G>A	p.Glu4Lys	MODERATE	protein_coding
chr10	6515024	rs757898311	C	T	60	3	28774	0.000104261	458370	ENSG00000065675	transcript	ENST00000263125.9	2	212	3285	112	38	706	0	missense_variant	c.112G>A	p.Glu38Lys	MODERATE	protein_coding
chr10	6515071	rs772179613	C	T	60	10	28774	0.000347536	486104	ENSG00000065675	transcript	ENST00000263125.9	2	165	3285	65	22	706	0	missense_variant	c.65G>A	p.Gly22Asp	MODERATE	protein_coding
chr10	6515074		T	C	60	2	28774	6.95072e-05	489746	ENSG00000065675	transcript	ENST00000263125.9	2	162	3285	62	21	706	0	missense_variant	c.62A>G	p.Gln21Arg	MODERATE	protein_coding
chr10	6515103		G	C	60	2	28774	6.95072e-05	492848	ENSG00000065675	transcript	ENST00000263125.9	2	133	3285	33	11	706	0	missense_variant	c.33C>G	p.Asn11Lys	MODERATE	protein_coding
chr14	35402056	rs779867290	G	C	60	1	28774	3.47536e-05	479049	ENSG00000100906	transcript	ENST00000216797.9	6	1013	1558	911	304	317	0	missense_variant	c.911C>G	p.Pro304Arg	MODERATE	protein_coding
chr14	35402059		A	T	60	1	28774	3.47536e-05	478995	ENSG00000100906	transcript	ENST00000216797.9	6	1010	1558	908	303	317	0	missense_variant&splice_region_variant	c.908T>A	p.Leu303Gln	MODERATE	protein_coding
chr14	35402394		C	G	60	1	28774	3.47536e-05	469964	ENSG00000100906	transcript	ENST00000216797.9	5	1008	1558	906	302	317	0	missense_variant&splice_region_variant	c.906G>C	p.Glu302Asp	MODERATE	protein_coding
chr14	35402424		C	G	60	3	28774	0.000104261	476390	ENSG00000100906	transcript	ENST00000216797.9	5	978	1558	876	292	317	0	missense_variant	c.876G>C	p.Glu292Asp	MODERATE	protein_coding
chr14	35402826	rs148656104	C	G	60	13	28774	0.000451797	480508	ENSG00000100906	transcript	ENST00000216797.9	4	683	1558	581	194	317	0	missense_variant	c.581G>C	p.Gly194Ala	MODERATE	protein_coding
chr14	35403191	rs151228045	G	A	60	3	28774	0.000104261	476138	ENSG00000100906	transcript	ENST00000216797.9	3	608	1558	506	169	317	0	missense_variant	c.506C>T	p.Thr169Ile	MODERATE	protein_coding
chr14	35403230		C	T	60	3	28774	0.000104261	478776	ENSG00000100906	transcript	ENST00000216797.9	3	569	1558	467	156	317	0	missense_variant	c.467G>A	p.Cys156Tyr	MODERATE	protein_coding
chr14	35403302		C	T	60	1	28774	3.47536e-05	485898	ENSG00000100906	transcript	ENST00000216797.9	3	497	1558	395	132	317	0	missense_variant	c.395G>A	p.Gly132Glu	MODERATE	protein_coding
chr14	35403303		C	T	60	1	28774	3.47536e-05	486001	ENSG00000100906	transcript	ENST00000216797.9	3	496	1558	394	132	317	0	missense_variant	c.394G>A	p.Gly132Arg	MODERATE	protein_coding
chr14	35403323		T	C	60	1	28774	3.47536e-05	487289	ENSG00000100906	transcript	ENST00000216797.9	3	476	1558	374	125	317	0	missense_variant	c.374A>G	p.Glu125Gly	MODERATE	protein_coding
chr14	35403764	rs556918000	C	T	60	1	28774	3.47536e-05	446394	ENSG00000100906	transcript	ENST00000216797.9	2	364	1558	262	88	317	0	missense_variant	c.262G>A	p.Ala88Thr	MODERATE	protein_coding
chr14	35404461		C	G	60	3	28774	0.000104261	410905	ENSG00000100906	transcript	ENST00000216797.9	1	286	1558	184	62	317	0	missense_variant	c.184G>C	p.Gly62Arg	MODERATE	protein_coding
chr14	35404629	rs923187160	C	T	60	2	28774	6.95072e-05	443279	ENSG00000100906	transcript	ENST00000216797.9	1	118	1558	16	6	317	0	missense_variant	c.16G>A	p.Glu6Lys	MODERATE	protein_coding
chr2	60891683		G	A	60	1	28774	3.47536e-05	507826	ENSG00000162924	transcript	ENST00000295025.12	2	331	11255	11	4	619	0	missense_variant&splice_region_variant	c.11G>A	p.Gly4Asp	MODERATE	protein_coding
chr2	60891701	rs367780559	T	C	60	2	28774	6.95072e-05	504757	ENSG00000162924	transcript	ENST00000295025.12	2	349	11255	29	10	619	0	missense_variant	c.29T>C	p.Ile10Thr	MODERATE	protein_coding
chr2	60894449	rs1200272344	A	G	59.75	3	28774	0.000104261	505120	ENSG00000162924	transcript	ENST00000295025.12	3	526	11255	206	69	619	0	missense_variant	c.206A>G	p.Asn69Ser	MODERATE	protein_coding
chr2	60894469		C	T	60	4	28774	0.000139014	501890	ENSG00000162924	transcript	ENST00000295025.12	3	546	11255	226	76	619	0	missense_variant	c.226C>T	p.Pro76Ser	MODERATE	protein_coding
chr2	60894536		G	C	60	1	28774	3.47536e-05	497732	ENSG00000162924	transcript	ENST00000295025.12	3	613	11255	293	98	619	0	missense_variant	c.293G>C	p.Arg98Thr	MODERATE	protein_coding
chr2	60901081	rs758702004	A	G	60	5	28774	0.000173768	524510	ENSG00000162924	transcript	ENST00000295025.12	4	712	11255	392	131	619	0	missense_variant&splice_region_variant	c.392A>G	p.Asn131Ser	MODERATE	protein_coding
chr2	60916973	rs781499490	C	T	60	6	28774	0.000208522	511122	ENSG00000162924	transcript	ENST00000295025.12	5	811	11255	491	164	619	0	missense_variant	c.491C>T	p.Thr164Met	MODERATE	protein_coding
chr2	60918244	rs865799002	A	G	60.01	137	28774	0.00476124	518614	ENSG00000162924	transcript	ENST00000295025.12	6	909	11255	589	197	619	0	missense_variant	c.589A>G	p.Ser197Gly	MODERATE	protein_coding
chr2	60918409		G	A	60	1	28774	3.47536e-05	528276	ENSG00000162924	transcript	ENST00000295025.12	7	976	11255	656	219	619	0	missense_variant	c.656G>A	p.Arg219His	MODERATE	protein_coding
chr2	60918544	rs761338053	G	A	60	1	28774	3.47536e-05	497372	ENSG00000162924	transcript	ENST00000295025.12	7	1111	11255	791	264	619	0	missense_variant	c.791G>A	p.Arg264Gln	MODERATE	protein_coding
chr2	60918579		G	T	60	4	28774	0.000139014	505060	ENSG00000162924	transcript	ENST00000295025.12	7	1146	11255	826	276	619	0	missense_variant	c.826G>T	p.Asp276Tyr	MODERATE	protein_coding
chr2	60920089		A	G	60	1	28774	3.47536e-05	519878	ENSG00000162924	transcript	ENST00000295025.12	8	1222	11255	902	301	619	0	missense_variant	c.902A>G	p.Gln301Arg	MODERATE	protein_coding
chr2	60920397	rs543671237	C	T	59.72	8	28774	0.000278029	482277	ENSG00000162924	transcript	ENST00000295025.12	9	1257	11255	937	313	619	0	missense_variant	c.937C>T	p.Arg313Cys	MODERATE	protein_coding
chr2	60920398	rs561660110	G	A	59.62	19	28774	0.000660318	482799	ENSG00000162924	transcript	ENST00000295025.12	9	1258	11255	938	313	619	0	missense_variant	c.938G>A	p.Arg313His	MODERATE	protein_coding
chr2	60920413	rs1467408479	A	C	57.13	5	28774	0.000173768	497127	ENSG00000162924	transcript	ENST00000295025.12	9	1273	11255	953	318	619	0	missense_variant	c.953A>C	p.Asp318Ala	MODERATE	protein_coding
chr2	60920455	rs1426477502	C	T,A	57.44	4,2	28774	#VALUE!	502349	ENSG00000162924	transcript	ENST00000295025.12	9	1315	11255	995	332	619	0	missense_variant	c.995C>A	p.Ala332Asp	MODERATE	protein_coding
chr2	60920464	rs1327810559	G	A	57.37	3	28774	0.000104261	505093	ENSG00000162924	transcript	ENST00000295025.12	9	1324	11255	1004	335	619	0	missense_variant	c.1004G>A	p.Ser335Asn	MODERATE	protein_coding
chr2	60920616	rs531828152	T	C	60	4	28774	0.000139014	521136	ENSG00000162924	transcript	ENST00000295025.12	10	1381	11255	1061	354	619	0	missense_variant	c.1061T>C	p.Ile354Thr	MODERATE	protein_coding
chr2	60920630		T	C	60	1	28774	3.47536e-05	521018	ENSG00000162924	transcript	ENST00000295025.12	10	1395	11255	1075	359	619	0	missense_variant	c.1075T>C	p.Tyr359His	MODERATE	protein_coding
[truncated: 2,261 more rows]

## Sheet: Supplementary_Table_3
CHROM	POS	ID	REF	ALT	MQ	AC	AN	AF	DP	ANN[0].GENEID	ANN[0].FEATURE	ANN[0].FEATUREID	ANN[0].RANK	ANN[0].CDNA_POS	ANN[0].CDNA_LEN	ANN[0].CDS_POS	ANN[0].AA_POS	ANN[0].AA_LEN	ANN[0].DISTANCE	ANN[0].EFFECT	ANN[0].HGVS_C	ANN[0].HGVS_P	ANN[0].IMPACT	ANN[0].BIOTYPE
[truncated: 1,308 more rows]

[truncated: 13 more sheets: Supplementary_Table_4, Supplementary_Table_5, Supplementary_Table_6, Supplementary_Table_7, Supplementary_Table_8, Supplementary_Table_9, Supplementary_Table_10, Supplementary_Table_11, Supplementary_Table_12, Supplementary_Table_13, Supplementary_Table_14, Supplementary_Table_15, Supplementary_Table_16]
